# Supplementary material for: The forkhead transcription factor FOXM1 promotes endocrine resistance and invasiveness in estrogen receptor-positive breast cancer by expansion of stem-like cancer cells
Source: Breast Cancer Res. 2014 Sep 12;16:436. doi: 10.1186/s13058-014-0436-4 (PMC4303117; doi:10.1186/s13058-014-0436-4)
Supplement: Supplementary file 1 — Additional file 1: BED file detailing the FOXM1 and ERK2 binding regions.(XLSX 379 KB) [file 13058_2014_436_MOESM1_ESM.xlsx]

## Sheet: ERK2_Tam
chr1	6970015	6970616
chr1	7019626	7020115
chr1	7507604	7508414
chr1	8319106	8319621
chr1	11967291	11970924
chr1	12545322	12545987
chr1	12660153	12660870
chr1	15341819	15343170
chr1	15343235	15343975
chr1	15351815	15352375
chr1	16160969	16161623
chr1	16162269	16162803
chr1	16839401	16842349
chr1	16927450	16928520
chr1	16934502	16935876
chr1	16985238	16985741
chr1	16991862	16994706
chr1	17065298	17069050
chr1	17074563	17075242
chr1	17221246	17224049
chr1	17230695	17232999
chr1	17846696	17847499
chr1	18514693	18515123
chr1	18516622	18517716
chr1	18646449	18646956
chr1	18692106	18693088
chr1	19753619	19754110
chr1	20683303	20684293
chr1	21567999	21568844
chr1	22798752	22799914
chr1	24747023	24747657
chr1	24931909	24932756
chr1	27191307	27192154
chr1	28907985	28908641
chr1	28974188	28976610
chr1	30768843	30770061
chr1	30775438	30776836
chr1	32295818	32296957
chr1	32308354	32309051
chr1	32345436	32346813
chr1	33473362	33473961
chr1	34125855	34126584
chr1	39107714	39108439
chr1	39278512	39279287
chr1	39582549	39583437
chr1	40605783	40606568
chr1	42243903	42244742
chr1	42254702	42256320
chr1	42325676	42326345
chr1	42333646	42334583
chr1	44116046	44116670
chr1	44532767	44533734
chr1	45186482	45188207
chr1	45195539	45197819
chr1	45284376	45286560
chr1	46597933	46598531
chr1	51772552	51773120
chr1	52033089	52033781
chr1	52077950	52078722
chr1	57253895	57254485
chr1	61681146	61681793
chr1	61962035	61962628
chr1	63734767	63735528
chr1	65061582	65062029
chr1	65413712	65414349
chr1	65448703	65449420
chr1	65509719	65510936
chr1	71380978	71381592
chr1	71451333	71451848
chr1	71914025	71915259
chr1	75117814	75118732
chr1	77728810	77729577
chr1	79266268	79267056
chr1	79857904	79858453
chr1	79858532	79858915
chr1	82852496	82853081
chr1	84279008	84279553
chr1	85969711	85970389
chr1	88180395	88181344
chr1	88858964	88859854
chr1	89515560	89516239
chr1	91565573	91566215
chr1	94566390	94567004
chr1	94583254	94584055
chr1	99922967	99923566
chr1	100431326	100431850
chr1	100951088	100952156
chr1	102517375	102518173
chr1	107962834	107963573
chr1	108741533	108742317
chr1	108777457	108778904
chr1	108779708	108780933
chr1	108924073	108925518
chr1	108998746	108999841
chr1	109000477	109002257
chr1	110788439	110789000
chr1	111288836	111289787
chr1	112015541	112016583
chr1	112055740	112056881
chr1	114576338	114577317
chr1	115052976	115054572
chr1	115123553	115124542
chr1	115943551	115944420
chr1	116915101	116916812
chr1	117194907	117195615
chr1	117724045	117724818
chr1	117811484	117812001
chr1	118389624	118390563
chr1	119099388	119099949
chr1	121482677	121485485
chr1	143672486	143673968
chr1	144394834	144395686
chr1	144396611	144397486
chr1	144532279	144532828
chr1	144597115	144599273
chr1	144988640	144990038
chr1	145381628	145384138
chr1	145668760	145670110
chr1	145725924	145727173
chr1	145968390	145970268
chr1	146555098	146557111
chr1	147141427	147142229
chr1	147510029	147512048
chr1	147734810	147736508
chr1	147805827	147807499
chr1	147860055	147861053
chr1	147874535	147875336
chr1	147986193	147987268
chr1	147987925	147988359
chr1	147993083	147995451
chr1	148232623	148233723
chr1	148234709	148235446
chr1	148240478	148242823
chr1	148603661	148605865
chr1	148611405	148612271
chr1	148612738	148613651
chr1	148765771	148768156
chr1	148773077	148773822
chr1	148774629	148775684
chr1	149193667	149193861
chr1	149214785	149215006
chr1	149215526	149216082
chr1	149222372	149225598
chr1	149513190	149515219
chr1	149605657	149606415
chr1	149804040	149804959
chr1	149812334	149814665
chr1	149823009	149824629
chr1	149824706	149825300
chr1	149832219	149833087
chr1	149857693	149859612
chr1	150980303	150980738
chr1	151512235	151513059
chr1	153939560	153941272
chr1	155294124	155294752
chr1	157204412	157205315
chr1	161558403	161558866
chr1	162129030	162129945
chr1	164717047	164718401
chr1	164726636	164727503
chr1	165258069	165258668
chr1	169075010	169076289
chr1	169479383	169480276
chr1	169498394	169499487
chr1	169659241	169660098
chr1	171312102	171312871
chr1	172715380	172716204
chr1	173836833	173837738
chr1	176560037	176560912
chr1	177032766	177033785
chr1	177244300	177245067
chr1	177270084	177271253
chr1	177274566	177275229
chr1	177388833	177389661
chr1	177409884	177410588
chr1	177417537	177418372
chr1	177920354	177921174
chr1	179301151	179301643
chr1	179368324	179369124
chr1	179851269	179851750
chr1	179899819	179900699
chr1	181057516	181058191
chr1	182992850	182993841
chr1	184451753	184452800
chr1	184516568	184517649
chr1	184772096	184772708
chr1	185474504	185475456
chr1	186950812	186951566
chr1	188031004	188031510
chr1	188401319	188402476
chr1	188862190	188863583
chr1	190244522	190245206
chr1	190253998	190254945
chr1	191396472	191397341
chr1	191677897	191678739
chr1	197454969	197455406
chr1	199985426	199986951
chr1	200306055	200306808
chr1	201013894	201014764
chr1	201979481	201979949
chr1	202238720	202239639
chr1	202303823	202305231
chr1	202500943	202502178
chr1	202976105	202976716
chr1	203057869	203059312
chr1	203274335	203274916
chr1	203398359	203398944
chr1	205600298	205601340
chr1	205621895	205622492
chr1	207016817	207017372
chr1	207020818	207021396
chr1	207074489	207075155
chr1	207076476	207077795
chr1	207719930	207720466
chr1	207738578	207739221
chr1	208123774	208124947
chr1	210546659	210548275
chr1	211360397	211361656
chr1	212220170	212220774
chr1	213369495	213370378
chr1	214223933	214224976
chr1	215174775	215175685
chr1	215598335	215598885
chr1	215655067	215656362
chr1	215713520	215714130
chr1	215717976	215719032
chr1	218653572	218654329
chr1	218845082	218845458
chr1	220537021	220537693
chr1	223691661	223692785
chr1	223842415	223843658
chr1	225072363	225072837
chr1	231906714	231907144
chr1	233839172	233840070
chr1	235011735	235012751
chr10	172375	173651
chr10	2442086	2442808
chr10	3302833	3303608
chr10	3524595	3525467
chr10	3827936	3828513
chr10	4492551	4493649
chr10	5157943	5158751
chr10	5701594	5702559
chr10	5855242	5855846
chr10	6338627	6340371
chr10	6345893	6346617
chr10	8095612	8096846
chr10	8169351	8171216
chr10	8767688	8768485
chr10	8992981	8993920
chr10	9220340	9221102
chr10	9228431	9231247
chr10	11188451	11189166
chr10	12914748	12915385
chr10	14014654	14015207
chr10	14227274	14228207
chr10	15502951	15503745
chr10	18421869	18422079
chr10	22872410	22872925
chr10	27293056	27293899
chr10	28784671	28786169
chr10	28966293	28966839
chr10	29172973	29173579
chr10	29214164	29215261
chr10	29413329	29414743
chr10	30101091	30101744
chr10	30436048	30436777
chr10	30811667	30812178
chr10	30831225	30831672
chr10	32649226	32649819
chr10	32783458	32783694
chr10	32940199	32941014
chr10	33560773	33561403
chr10	34716139	34716684
chr10	39128735	39128987
chr10	42382533	42383837
chr10	42384104	42388610
chr10	42388846	42389777
chr10	42390210	42395387
chr10	42395507	42397478
chr10	42397919	42399076
chr10	42399178	42400798
chr10	42527161	42527875
chr10	42527890	42528453
chr10	42529174	42531093
chr10	42532358	42533057
chr10	42534329	42538082
chr10	42542680	42543498
chr10	42545782	42546678
chr10	42596704	42598955
chr10	42599042	42600655
chr10	44668311	44669523
chr10	47986915	47987618
chr10	51932186	51933171
chr10	52528021	52529320
chr10	58424413	58425162
chr10	60060426	60061062
chr10	61082308	61083557
chr10	61110224	61110927
chr10	62607796	62608939
chr10	63429539	63430180
chr10	63677916	63678488
chr10	63849348	63850286
chr10	65389852	65391568
chr10	65431390	65431974
chr10	65471505	65472798
chr10	69846521	69847368
chr10	70973229	70973929
chr10	76581328	76582011
chr10	76924256	76924841
chr10	76966611	76967383
chr10	78400286	78401230
chr10	78401803	78402452
chr10	78733357	78734141
chr10	79047220	79048104
chr10	79266864	79267497
chr10	80888173	80888927
chr10	81486178	81486998
chr10	81772900	81773926
chr10	81773992	81775007
chr10	88792211	88793317
chr10	89008416	89009316
chr10	89248207	89248941
chr10	92677123	92678071
chr10	93120307	93121527
chr10	94650610	94651440
chr10	95194550	95195537
chr10	95200240	95200914
chr10	100241470	100242175
chr10	101795040	101795829
chr10	102642953	102643734
chr10	103124538	103124795
chr10	103591274	103591796
chr10	105691101	105691661
chr10	110212866	110213385
chr10	111745245	111746262
chr10	112257095	112257935
chr10	112548852	112551729
chr10	113813404	113814195
chr10	114055674	114056528
chr10	115438106	115439021
chr10	115681113	115682085
chr10	115686814	115687876
chr10	115726494	115727002
chr10	115816659	115817470
chr10	115998800	115999200
chr10	116108822	116110187
chr10	116310860	116311805
chr10	116352960	116353884
chr10	116407075	116408028
chr10	117423460	117425161
chr10	119662751	119663813
chr10	121423417	121424039
chr10	122691043	122691731
chr10	123269563	123270428
chr10	123315642	123316185
chr10	125481047	125481863
chr10	125510517	125511405
chr10	126107290	126107729
chr10	126416057	126416413
chr10	127312954	127314141
chr10	127322026	127323124
chr10	127378803	127379806
chr10	127864407	127864986
chr10	128606608	128607642
chr11	1817340	1818617
chr11	2504580	2505372
chr11	15636849	15637681
chr11	16978212	16978804
chr11	17010962	17011453
chr11	18557574	18558001
chr11	20016600	20017228
chr11	20053291	20054048
chr11	20057217	20057582
chr11	27437268	27439283
chr11	30460113	30460789
chr11	30543105	30543875
chr11	30832733	30833336
chr11	30890029	30890605
chr11	34654828	34655725
chr11	34686503	34687309
chr11	34689582	34690284
chr11	34844372	34845103
chr11	35575306	35576101
chr11	35819337	35819914
chr11	44322305	44323063
chr11	45843466	45844205
chr11	46255588	46256316
chr11	51572019	51572268
chr11	51579235	51579743
chr11	51580007	51581164
chr11	51582537	51583319
chr11	51583952	51585322
chr11	51586029	51587191
chr11	51587981	51589442
chr11	51590032	51591605
chr11	59643491	59643985
chr11	59644562	59645441
chr11	59673314	59673916
chr11	60144187	60144706
chr11	60524569	60525340
chr11	61734363	61735524
chr11	62432306	62433220
chr11	62572692	62573426
chr11	62607769	62610375
chr11	62622858	62623686
chr11	65189861	65190712
chr11	65265400	65267409
chr11	65625382	65626256
chr11	65626940	65627733
chr11	67444817	67445529
chr11	67981345	67981836
chr11	68586773	68587564
chr11	69325445	69325925
chr11	69329843	69330740
chr11	69705957	69706992
chr11	69952019	69952821
chr11	70560235	70561042
chr11	70962768	70963394
chr11	71192262	71192947
chr11	72904805	72905427
chr11	72938648	72939422
chr11	73019011	73019680
chr11	73780144	73780932
chr11	74204371	74204865
chr11	76477186	76477821
chr11	76483188	76484301
chr11	76632132	76633318
chr11	76749307	76750056
chr11	77861603	77862444
chr11	77866822	77868034
chr11	77970405	77972062
chr11	78022722	78023480
chr11	78770550	78772181
chr11	79064721	79065593
chr11	79932660	79933321
chr11	79982826	79983538
chr11	80146886	80147928
chr11	80431049	80432430
chr11	80749883	80750933
chr11	82705366	82705863
chr11	82714710	82716288
chr11	82729216	82730326
chr11	82745955	82746425
chr11	84319545	84320387
chr11	84698377	84699381
chr11	84848302	84849067
chr11	84979776	84980691
chr11	85538879	85539905
chr11	86207885	86208764
chr11	86210352	86211429
chr11	86381987	86383350
chr11	86384759	86385611
chr11	86416901	86417751
chr11	86486728	86487846
chr11	86500995	86501842
chr11	93731882	93732481
chr11	101048850	101050001
chr11	101169586	101171656
chr11	101206437	101207844
chr11	101645869	101646408
chr11	106331762	106332449
chr11	112163548	112164222
chr11	117173569	117174360
chr11	117928162	117929419
chr11	120106841	120108598
chr11	129503057	129503990
chr11	129564209	129565174
chr11	130237933	130238533
chr11	130402966	130403415
chr11	131561568	131562945
chr11	131566163	131567484
chr11	131569870	131570783
chr11	131766813	131767821
chr11	134093738	134094657
chr12	632984	633998
chr12	1876640	1878048
chr12	2364916	2365379
chr12	5744000	5744783
chr12	6028407	6028894
chr12	6346365	6347630
chr12	6579518	6579897
chr12	6643194	6643915
chr12	6861937	6862608
chr12	6875094	6875996
chr12	6976431	6976966
chr12	7012801	7013465
chr12	7052118	7054081
chr12	12556440	12557220
chr12	12651726	12652580
chr12	12692199	12692912
chr12	15369118	15370294
chr12	15426784	15427944
chr12	18276232	18277035
chr12	18304174	18305847
chr12	18699451	18700281
chr12	23808674	23809350
chr12	24696682	24698142
chr12	25988399	25988911
chr12	26254279	26255507
chr12	26581491	26582842
chr12	27776415	27777530
chr12	28366969	28367520
chr12	29879077	29880074
chr12	31926329	31926961
chr12	31932611	31932962
chr12	43153257	43153918
chr12	43316087	43316812
chr12	45746559	45747482
chr12	45989637	45990594
chr12	46122589	46122984
chr12	46594752	46595912
chr12	46652926	46653526
chr12	46887415	46888253
chr12	46902732	46903725
chr12	47343719	47344230
chr12	49658499	49659521
chr12	52542260	52542875
chr12	52737970	52739140
chr12	53297987	53299755
chr12	53342435	53343321
chr12	53365133	53366100
chr12	54371621	54372228
chr12	54377002	54377738
chr12	54383936	54384678
chr12	55132594	55133013
chr12	56552289	56553079
chr12	57481449	57482467
chr12	59177762	59178506
chr12	60367228	60367966
chr12	60929086	60929651
chr12	62309473	62310638
chr12	62996073	62996983
chr12	63277421	63278218
chr12	63430000	63431013
chr12	63480088	63481055
chr12	63599904	63601582
chr12	63850518	63851441
chr12	64260715	64261903
chr12	64412388	64414209
chr12	67479432	67480255
chr12	67988836	67989621
chr12	69186721	69187507
chr12	69396699	69397422
chr12	69462011	69462801
chr12	70947004	70947837
chr12	73777258	73778140
chr12	74310244	74311299
chr12	75264656	75266847
chr12	76099618	76100829
chr12	76424983	76425626
chr12	79416437	79417274
chr12	79468649	79470510
chr12	80084770	80085504
chr12	80328682	80329484
chr12	81105554	81106025
chr12	86303496	86303706
chr12	87506574	87507249
chr12	88575483	88576348
chr12	89078193	89079017
chr12	89144142	89145005
chr12	90102392	90103079
chr12	92279532	92280459
chr12	92539812	92540445
chr12	93581492	93582036
chr12	94988778	94989347
chr12	95566007	95567796
chr12	96055104	96055855
chr12	97949999	97950955
chr12	97961179	97963119
chr12	98730230	98730902
chr12	98752098	98752961
chr12	100794131	100794715
chr12	101346583	101347139
chr12	102090516	102093271
chr12	103425271	103426000
chr12	103568957	103570436
chr12	103917890	103918852
chr12	104613211	104614490
chr12	105156947	105157704
chr12	105169381	105170219
chr12	105190172	105191100
chr12	106670942	106671820
chr12	106672902	106673613
chr12	108158814	108159678
chr12	113339000	113339425
chr12	114827603	114828213
chr12	115880773	115881471
chr12	116309284	116310638
chr12	116823524	116824183
chr12	116827799	116828935
chr12	117093639	117094220
chr12	118808602	118809353
chr12	119608498	119609674
chr12	119917374	119917895
chr12	120728435	120732137
chr12	121569405	121570155
chr12	121609145	121609660
chr12	122186606	122187202
chr12	122582371	122583001
chr12	123287766	123288993
chr12	123553963	123555066
chr12	125398741	125399522
chr13	23228951	23229982
chr13	23277283	23278095
chr13	24024348	24025181
chr13	24062370	24063213
chr13	26226734	26227527
chr13	26232675	26234125
chr13	26795931	26796661
chr13	27552214	27553020
chr13	28530737	28531573
chr13	30482569	30483643
chr13	30492660	30493625
chr13	30597378	30598084
chr13	30912383	30913294
chr13	30951469	30952256
chr13	31190906	31191875
chr13	31317030	31317699
chr13	31317754	31318188
chr13	32174365	32174729
chr13	32695472	32696335
chr13	33693245	33694650
chr13	33952915	33954291
chr13	34216567	34217462
chr13	34266417	34266980
chr13	36602449	36603757
chr13	36636822	36637614
chr13	36646031	36646988
chr13	39258191	39260467
chr13	39356459	39357194
chr13	39463821	39464600
chr13	40377226	40378022
chr13	41239543	41240224
chr13	41567775	41568515
chr13	41590393	41591793
chr13	41635349	41635974
chr13	42614171	42615397
chr13	43456157	43457105
chr13	45010117	45011575
chr13	45541815	45542897
chr13	46694057	46695163
chr13	46948546	46948827
chr13	50723022	50723742
chr13	51218270	51219152
chr13	52026678	52027298
chr13	55039652	55040167
chr13	69260128	69260502
chr13	69319588	69320233
chr13	82879479	82880380
chr13	91491069	91491781
chr13	98945371	98945907
chr13	98949897	98950540
chr13	104382549	104383398
chr13	104451211	104451874
chr13	105293666	105294211
chr13	107402074	107402471
chr13	107513237	107514341
chr13	113248293	113249056
chr13	113623001	113623507
chr14	20386229	20387182
chr14	20810302	20812276
chr14	22741000	22742129
chr14	24259302	24260033
chr14	28208792	28209376
chr14	29280075	29280865
chr14	29421787	29422542
chr14	29580328	29581338
chr14	34249971	34251510
chr14	34419577	34420578
chr14	35014221	35017946
chr14	35023857	35026879
chr14	36295304	36296336
chr14	37103255	37104144
chr14	37239826	37240637
chr14	37324917	37325944
chr14	37481793	37482479
chr14	38015684	38017011
chr14	38064253	38066231
chr14	38798265	38799249
chr14	41285744	41286429
chr14	42717777	42718466
chr14	43341611	43342550
chr14	43488527	43489527
chr14	43929605	43930639
chr14	44118535	44119866
chr14	44344537	44345052
chr14	44370720	44371624
chr14	50459327	50460513
chr14	50470456	50471849
chr14	51135127	51135647
chr14	54724821	54725373
chr14	55368532	55369700
chr14	56007632	56008227
chr14	56206666	56207901
chr14	57967439	57968339
chr14	60085759	60086344
chr14	61317353	61317994
chr14	63460248	63461064
chr14	64014543	64015059
chr14	64144326	64144959
chr14	64970429	64971937
chr14	65584563	65585723
chr14	68634883	68635720
chr14	68644365	68645351
chr14	68722138	68723126
chr14	68740814	68741572
chr14	68773117	68774425
chr14	68859939	68861127
chr14	68924954	68926491
chr14	69036432	69037498
chr14	69201153	69201791
chr14	69259238	69260221
chr14	70233558	70234419
chr14	72590447	72591262
chr14	74242186	74242758
chr14	74249017	74249730
chr14	74252314	74252746
chr14	75726526	75727895
chr14	75987289	75988409
chr14	76002059	76002494
chr14	77565824	77566556
chr14	77865947	77867465
chr14	79879301	79880527
chr14	80469384	80470070
chr14	81685263	81686283
chr14	81686602	81687964
chr14	82002651	82003140
chr14	90862881	90864153
chr14	90969707	90970490
chr14	90978456	90979135
chr14	91792301	91792856
chr14	91848600	91849365
chr14	91859114	91861342
chr14	91883948	91884903
chr14	93429714	93430859
chr14	93483367	93484297
chr14	94787639	94788133
chr14	95103058	95103663
chr14	95522468	95523394
chr14	95978002	95978565
chr14	96729930	96730615
chr14	97040505	97042175
chr14	97966202	97967107
chr14	98411963	98412917
chr14	99272642	99273390
chr14	99292742	99293308
chr14	99369710	99370422
chr14	100431111	100432018
chr14	100477508	100479505
chr14	100557650	100558356
chr14	100562698	100563575
chr14	100603413	100604291
chr14	102289893	102290546
chr14	102553034	102553711
chr14	103799833	103800864
chr14	105498410	105499682
chr14	106025626	106026074
chr15	25189884	25190485
chr15	27655850	27656600
chr15	29459172	29459925
chr15	38885372	38886132
chr15	39872834	39873464
chr15	39960449	39961418
chr15	40076702	40077614
chr15	49937698	49938904
chr15	50473246	50474848
chr15	50646228	50648085
chr15	51057125	51058670
chr15	52310743	52311865
chr15	53146483	53147517
chr15	63105531	63106323
chr15	63124330	63125026
chr15	63310860	63312229
chr15	64814054	64815019
chr15	64915739	64916758
chr15	64995706	64996600
chr15	65587460	65589201
chr15	65596144	65597990
chr15	69846240	69847232
chr15	70308381	70308878
chr15	70385366	70385960
chr15	70600378	70601267
chr15	70610797	70612106
chr15	70613011	70614025
chr15	70614970	70615822
chr15	70654551	70655262
chr15	70670182	70671095
chr15	70754798	70756058
chr15	70820213	70821480
chr15	70844032	70844652
chr15	71371216	71372107
chr15	71388600	71389634
chr15	71396790	71397606
chr15	71543961	71545287
chr15	72523073	72523912
chr15	74001955	74002987
chr15	74232374	74233250
chr15	74302946	74303581
chr15	75109082	75110281
chr15	75307460	75308104
chr15	75493996	75494648
chr15	76400336	76401660
chr15	78427507	78428438
chr15	81170798	81171756
chr15	81292918	81293565
chr15	81383961	81385225
chr15	81664656	81665579
chr15	81690690	81692003
chr15	81928085	81929059
chr15	85291450	85292198
chr15	87058907	87059823
chr15	87715657	87716499
chr15	88013808	88014670
chr15	88063302	88064103
chr15	88421192	88422166
chr15	89651833	89652442
chr15	89993640	89994243
chr15	90541247	90542010
chr15	91020405	91021606
chr15	93187893	93189217
chr15	93412303	93413294
chr15	94540488	94541028
chr15	94620934	94622071
chr15	95334907	95336059
chr15	95377642	95378304
chr15	96368934	96369539
chr15	96437198	96439449
chr15	96454278	96455469
chr15	96487548	96488139
chr15	96544521	96545492
chr15	96646034	96647180
chr15	99843875	99844645
chr15	100748509	100749282
chr15	101527080	101527729
chr15	101785705	101786582
chr16	1337464	1338758
chr16	1346781	1347636
chr16	2014519	2015213
chr16	2204768	2205573
chr16	2317813	2318435
chr16	2954355	2955598
chr16	3216344	3217094
chr16	4201784	4203016
chr16	4421769	4422216
chr16	9353890	9354545
chr16	11224110	11225012
chr16	11349417	11350264
chr16	13370437	13371075
chr16	14113863	14114443
chr16	15354876	15356137
chr16	16588171	16589546
chr16	17067363	17069040
chr16	17264841	17265624
chr16	17389755	17390744
chr16	17409531	17410394
chr16	17453731	17454219
chr16	18310726	18311760
chr16	18812517	18813331
chr16	19998607	19999764
chr16	20730250	20731062
chr16	21531469	21531996
chr16	23148945	23149824
chr16	23159682	23160314
chr16	23218633	23219186
chr16	23792173	23792715
chr16	25051517	25052410
chr16	29393137	29394504
chr16	30076317	30077362
chr16	31191031	31191901
chr16	35239574	35239918
chr16	46385751	46396897
chr16	46397075	46398894
chr16	46399052	46403180
chr16	46403296	46409198
chr16	46422482	46430154
chr16	46432064	46434791
chr16	46435025	46435603
chr16	52598752	52599590
chr16	52609462	52610102
chr16	53809057	53810170
chr16	54118909	54119816
chr16	54458899	54460372
chr16	54464704	54465747
chr16	58417963	58418512
chr16	65938016	65938652
chr16	72947040	72947790
chr16	72963241	72963778
chr16	76171665	76172283
chr16	76905225	76906107
chr16	76912122	76912770
chr16	77096935	77097750
chr16	77637319	77638725
chr16	78084258	78085187
chr16	78085674	78086301
chr16	78782005	78782951
chr16	79071221	79071965
chr16	80649484	80650139
chr16	82117225	82118179
chr16	82170520	82172758
chr16	85180843	85181472
chr17	3570991	3571690
chr17	4436869	4437304
chr17	7387122	7388522
chr17	8075915	8077560
chr17	10630781	10631291
chr17	10693977	10695037
chr17	15080928	15082014
chr17	18964369	18968382
chr17	19014548	19016768
chr17	19090385	19094445
chr17	22247014	22247491
chr17	22248650	22254398
chr17	22254538	22258833
chr17	22258963	22261964
chr17	26863704	26864536
chr17	27070674	27071283
chr17	27621142	27621702
chr17	27671250	27671804
chr17	28725407	28726017
chr17	36422170	36422549
chr17	36423064	36423732
chr17	36858522	36859129
chr17	38478306	38478996
chr17	38732177	38733400
chr17	38842460	38844375
chr17	41381499	41382499
chr17	41392778	41393931
chr17	41399636	41401228
chr17	41437740	41439337
chr17	41444410	41446215
chr17	41463542	41463930
chr17	41464341	41464904
chr17	41466001	41466545
chr17	43120572	43121234
chr17	43225272	43226700
chr17	45598131	45599471
chr17	45599491	45600309
chr17	45750912	45751862
chr17	47126243	47126960
chr17	48943200	48944245
chr17	48944268	48944865
chr17	49021376	49022953
chr17	53784590	53785720
chr17	54483725	54484877
chr17	54990913	54991706
chr17	55162628	55163597
chr17	55346800	55347511
chr17	55373017	55374140
chr17	55417535	55418873
chr17	55419684	55421527
chr17	55434601	55435967
chr17	55453044	55453748
chr17	55535700	55536252
chr17	56706803	56710868
chr17	56716585	56717972
chr17	56734607	56738474
chr17	56756517	56757521
chr17	57182896	57185311
chr17	57914009	57916123
chr17	57919335	57924670
chr17	58422072	58423765
chr17	58602915	58604301
chr17	58997305	58997999
chr17	59307555	59309471
chr17	59410739	59414249
chr17	59476028	59478216
chr17	59798084	59803528
chr17	59937840	59942052
chr17	60837088	60838004
chr17	61530120	61531207
chr17	61829672	61830845
chr17	62151234	62152251
chr17	62222434	62223944
chr17	62658288	62658852
chr17	63304613	63305470
chr17	65386508	65387791
chr17	65463406	65464489
chr17	66287527	66289071
chr17	66335519	66336109
chr17	68398501	68399587
chr17	68683357	68684200
chr17	69970001	69970979
chr17	70172186	70173680
chr17	70613813	70614707
chr17	72756709	72757446
chr17	72765427	72766691
chr17	74732984	74733944
chr17	76416900	76418137
chr17	77785002	77785695
chr17	78379361	78379946
chr17	79474783	79475434
chr17	79480806	79481447
chr17	80056326	80056996
chr17	80571529	80572486
chr17	81036714	81037476
chr18	106316	111987
chr18	499144	500246
chr18	568401	568961
chr18	2385069	2385964
chr18	2876785	2877606
chr18	2894218	2895348
chr18	2907496	2908259
chr18	3395536	3395894
chr18	3448828	3449640
chr18	3646060	3646654
chr18	3688743	3689903
chr18	3722030	3723219
chr18	9494831	9496540
chr18	9704995	9705973
chr18	9736458	9737508
chr18	9757209	9758547
chr18	9784961	9786020
chr18	9804028	9804529
chr18	10061575	10062750
chr18	10259745	10260543
chr18	10892839	10893645
chr18	11132569	11133345
chr18	11135637	11137073
chr18	11177450	11178013
chr18	12376741	12377335
chr18	12947854	12948552
chr18	13539672	13540209
chr18	14946099	14947366
chr18	18512624	18513563
chr18	18515422	18520558
chr18	21206995	21208079
chr18	21208977	21209869
chr18	21264414	21264967
chr18	21795499	21796409
chr18	22619715	22620603
chr18	22622224	22623480
chr18	24621740	24622752
chr18	30075806	30076275
chr18	33678954	33679541
chr18	42411254	42411946
chr18	42939424	42940023
chr18	43382507	43383162
chr18	43693477	43694401
chr18	46509217	46509579
chr18	46516891	46517767
chr18	54808818	54809483
chr18	55460691	55461507
chr18	60908339	60909637
chr18	60921759	60922626
chr18	60926623	60927131
chr18	67419950	67420814
chr18	68084942	68085673
chr18	71909644	71910488
chr18	74569400	74570060
chr18	74755042	74755917
chr18	74766444	74767203
chr18	74974059	74975595
chr18	75850907	75851507
chr19	571955	572555
chr19	1181349	1182215
chr19	7145379	7146134
chr19	10612545	10613152
chr19	13263528	13264231
chr19	14954917	14955402
chr19	15590211	15590797
chr19	15590815	15591216
chr19	15599067	15600001
chr19	16086468	16087102
chr19	18943216	18944073
chr19	22531098	22531665
chr19	23582851	23583938
chr19	23584738	23585290
chr19	27731843	27733561
chr19	27733777	27734946
chr19	27736070	27737121
chr19	27737844	27738335
chr19	27738337	27739034
chr19	30574664	30575691
chr19	31178178	31178707
chr19	31189176	31190178
chr19	31493401	31494356
chr19	32091221	32091885
chr19	32314096	32314843
chr19	33792907	33793609
chr19	35824715	35825344
chr19	38221338	38222201
chr19	38789448	38790466
chr19	40931903	40932395
chr19	41426716	41427854
chr19	46070914	46071479
chr19	46080784	46081325
chr19	47291327	47292237
chr19	47615705	47616499
chr19	50093418	50094003
chr19	52310296	52311213
chr19	54704420	54704908
chr19	58873487	58873869
chr19	59055593	59056084
chr1_gl000192_random	546225	546984
chr2	260462	261588
chr2	305764	306401
chr2	566675	567700
chr2	898075	898617
chr2	1943792	1944425
chr2	5971028	5972080
chr2	6049955	6050823
chr2	7274136	7274950
chr2	8242885	8244222
chr2	8821798	8822827
chr2	10613546	10614172
chr2	10897181	10898432
chr2	11634492	11635229
chr2	11637828	11639634
chr2	11643586	11644158
chr2	11671869	11673235
chr2	11679312	11680675
chr2	11698183	11699399
chr2	11794513	11795380
chr2	14318493	14319948
chr2	14410128	14410574
chr2	15006884	15007817
chr2	15782011	15782954
chr2	15906410	15907055
chr2	16159431	16159875
chr2	16501135	16501569
chr2	16812032	16812580
chr2	20646759	20647603
chr2	20667152	20667604
chr2	20671261	20672564
chr2	20674108	20675121
chr2	26420306	26421342
chr2	28615359	28616125
chr2	33141240	33141726
chr2	33417088	33417760
chr2	38093295	38094431
chr2	38741649	38742587
chr2	38861747	38862376
chr2	38978032	38978576
chr2	39407265	39407948
chr2	39626564	39627204
chr2	39635105	39635792
chr2	41567198	41567770
chr2	41955651	41956501
chr2	42000990	42001540
chr2	42001559	42002218
chr2	42002671	42003455
chr2	42263111	42263731
chr2	43453428	43454385
chr2	43679394	43680239
chr2	43968407	43969261
chr2	53747577	53748621
chr2	54214342	54215243
chr2	54215589	54217193
chr2	54801073	54802060
chr2	55618948	55619968
chr2	58096226	58097207
chr2	58217108	58217969
chr2	62754800	62755540
chr2	63084786	63086525
chr2	64208774	64209233
chr2	64880744	64881721
chr2	65133663	65134698
chr2	65202326	65203092
chr2	66867387	66867951
chr2	68076277	68077341
chr2	70141499	70142155
chr2	71295637	71296162
chr2	74999155	74999951
chr2	75071969	75072667
chr2	75548702	75549663
chr2	76308301	76308898
chr2	77002215	77002996
chr2	77059558	77060283
chr2	85765513	85766559
chr2	86181797	86182779
chr2	86849964	86850890
chr2	87156222	87156899
chr2	88272984	88273810
chr2	88314938	88316904
chr2	89853112	89853333
chr2	92269017	92269840
chr2	92281208	92281616
chr2	92289862	92291859
chr2	92296020	92298411
chr2	92300049	92301337
chr2	92306655	92308853
chr2	92309420	92311161
chr2	92311353	92314290
chr2	96342314	96343188
chr2	97725683	97726474
chr2	98850269	98851082
chr2	100190362	100191064
chr2	100226149	100226979
chr2	100252827	100253846
chr2	100672697	100673262
chr2	100678243	100678833
chr2	101720308	101720784
chr2	101861063	101861575
chr2	105097991	105098621
chr2	108911912	108912448
chr2	108912512	108913032
chr2	108931394	108932396
chr2	109267492	109268701
chr2	109521280	109522175
chr2	109842359	109842962
chr2	110088983	110089772
chr2	110651972	110653318
chr2	110679280	110679775
chr2	111206699	111207521
chr2	111233368	111234536
chr2	112074986	112075486
chr2	112689897	112691087
chr2	114076341	114076750
chr2	114139656	114140754
chr2	120244593	120245510
chr2	120824378	120825146
chr2	121832295	121833278
chr2	122287357	122289613
chr2	123505716	123506726
chr2	130702727	130703657
chr2	132321226	132322061
chr2	132357517	132358336
chr2	134088666	134089518
chr2	135573059	135573818
chr2	135675551	135676006
chr2	138286260	138286812
chr2	138630930	138632626
chr2	139193080	139193888
chr2	139956595	139957430
chr2	140002636	140003469
chr2	140017903	140018998
chr2	140530812	140531845
chr2	142322969	142323372
chr2	142468065	142468678
chr2	150279394	150280029
chr2	150847065	150847965
chr2	152120740	152121527
chr2	154085484	154086415
chr2	155259758	155260686
chr2	155535312	155535789
chr2	157393487	157394344
chr2	157638031	157638800
chr2	157759091	157760564
chr2	159579961	159580958
chr2	159583635	159584319
chr2	159597103	159597887
chr2	159920380	159920833
chr2	159956015	159956740
chr2	159967573	159968531
chr2	159975729	159976662
chr2	163438780	163439638
chr2	164695413	164696052
chr2	164696497	164698335
chr2	166262525	166263216
chr2	169288138	169289048
chr2	169709680	169710214
chr2	170085552	170086036
chr2	171095138	171095841
chr2	171163179	171163926
chr2	172654646	172655267
chr2	174828506	174829049
chr2	174829776	174830948
chr2	174837099	174837762
chr2	174850012	174850855
chr2	178219005	178219923
chr2	178249648	178250289
chr2	178384501	178385530
chr2	178385672	178386134
chr2	180311329	180312045
chr2	180438755	180439605
chr2	180442947	180443701
chr2	180511059	180512313
chr2	182943510	182944356
chr2	186052017	186052791
chr2	186094217	186094964
chr2	188676861	188677355
chr2	189228433	189229131
chr2	190405817	190407293
chr2	191281594	191282221
chr2	191650912	191651953
chr2	192662744	192663672
chr2	193302687	193303152
chr2	194665743	194666394
chr2	198707376	198708233
chr2	201124112	201124771
chr2	201508454	201509164
chr2	201650890	201651416
chr2	202182660	202183328
chr2	202850964	202851370
chr2	204979435	204980156
chr2	204984505	204985259
chr2	208216040	208216620
chr2	208394596	208394908
chr2	215242362	215244333
chr2	215246454	215247343
chr2	216030519	216031895
chr2	216081443	216082232
chr2	216830901	216831506
chr2	217615106	217615939
chr2	218111963	218112685
chr2	218252680	218253284
chr2	220263540	220264697
chr2	220264753	220265355
chr2	220343049	220343556
chr2	221089464	221090435
chr2	221142055	221142823
chr2	222631913	222632809
chr2	223727350	223728197
chr2	225195912	225197053
chr2	226480187	226481404
chr2	226511207	226512131
chr2	226707604	226708732
chr2	228542108	228542820
chr2	228567830	228568545
chr2	232572915	232573756
chr2	236429097	236430151
chr2	237268221	237268973
chr2	237306756	237307285
chr2	237519979	237520743
chr2	237875568	237876330
chr2	237934217	237934764
chr2	237949539	237951062
chr2	237952280	237953489
chr2	238118299	238118828
chr2	239947938	239948668
chr2	240189802	240190673
chr2	241008904	241009961
chr2	241308505	241309098
chr2	242626063	242626904
chr20	2224980	2225714
chr20	3957235	3957716
chr20	4117012	4117893
chr20	8224532	8225186
chr20	13227861	13228253
chr20	19110495	19111451
chr20	19113545	19114672
chr20	19764619	19765444
chr20	20057907	20058442
chr20	20740035	20740664
chr20	26318370	26318808
chr20	35907925	35908552
chr20	36736555	36739111
chr20	37911452	37911968
chr20	38091969	38093443
chr20	38273584	38274787
chr20	38505232	38505951
chr20	38915544	38916201
chr20	38948223	38949111
chr20	39026045	39026818
chr20	39316966	39317437
chr20	39715223	39716209
chr20	39765356	39766859
chr20	42086519	42087019
chr20	42810579	42811437
chr20	43181782	43182636
chr20	43393814	43394562
chr20	44563335	44563814
chr20	45969318	45970787
chr20	45973461	45974573
chr20	46129548	46131851
chr20	46703787	46705874
chr20	46706778	46708390
chr20	46722601	46724085
chr20	46786227	46787804
chr20	47188274	47189548
chr20	47321612	47322780
chr20	47480442	47482263
chr20	47894622	47895729
chr20	49342651	49346640
chr20	49346838	49349312
chr20	49379500	49381579
chr20	50332119	50332885
chr20	50533970	50535800
chr20	51962339	51963348
chr20	52208013	52212636
chr20	52276761	52279575
chr20	52480471	52484009
chr20	52739722	52740968
chr20	52742399	52744738
chr20	52764061	52766995
chr20	52810832	52813013
chr20	53072272	53073701
chr20	55308997	55311338
chr20	55333257	55334753
chr20	55464813	55465961
chr20	55493925	55494731
chr20	55501259	55502103
chr20	55732073	55735174
chr20	55837535	55840386
chr20	56269056	56269588
chr20	58532088	58533433
chr20	60981503	60981999
chr20	62151684	62152306
chr21	15642631	15643391
chr21	15678165	15678979
chr21	16375460	16376401
chr21	16377097	16378447
chr21	16504570	16505679
chr21	16544855	16546306
chr21	16571848	16573302
chr21	16582073	16584435
chr21	16714538	16715425
chr21	16958561	16960154
chr21	18873397	18874425
chr21	20938623	20939769
chr21	21504144	21504798
chr21	22401937	22402840
chr21	22610906	22611850
chr21	22687248	22688211
chr21	23269636	23270341
chr21	24388673	24389335
chr21	30230014	30230668
chr21	30880996	30882461
chr21	32864627	32865321
chr21	32901518	32902213
chr21	36184533	36185324
chr21	36634046	36635277
chr21	37607403	37607935
chr21	40685586	40686096
chr21	40895656	40896432
chr21	40899139	40900081
chr21	41038680	41039618
chr21	41685877	41686838
chr21	41690181	41691102
chr21	41692852	41693377
chr21	41696014	41697326
chr21	42520335	42521847
chr21	43025347	43026101
chr21	43476382	43477175
chr21	43479793	43480943
chr21	43505932	43506767
chr21	43540103	43540771
chr21	43786211	43787737
chr21	43795490	43797147
chr21	44426606	44427054
chr21	45660617	45661552
chr21	45760999	45761316
chr21	46492930	46493840
chr21	46493859	46494469
chr21	47712421	47713293
chr22	18817053	18819191
chr22	21498613	21500837
chr22	21618225	21620233
chr22	22160089	22160336
chr22	22161772	22162356
chr22	24747706	24748895
chr22	24787788	24789314
chr22	24798149	24799064
chr22	24921971	24922646
chr22	26338939	26339388
chr22	28421020	28421554
chr22	29188733	29189307
chr22	29195534	29197567
chr22	29209337	29210534
chr22	29214067	29216285
chr22	29781475	29782833
chr22	29913256	29913953
chr22	33197301	33197906
chr22	34316769	34317294
chr22	34628560	34629221
chr22	34703034	34703590
chr22	35033432	35034071
chr22	35034226	35034976
chr22	37584992	37586078
chr22	37586080	37586617
chr22	37966122	37966760
chr22	38201067	38201784
chr22	39640070	39640689
chr22	39640709	39641165
chr22	39688517	39689598
chr22	41842432	41843712
chr22	41843747	41844412
chr22	43010372	43012507
chr22	43787120	43787786
chr22	43795843	43796465
chr22	45139031	45140089
chr22	46574566	46575276
chr3	4397062	4397965
chr3	4637323	4637878
chr3	4666218	4667128
chr3	4791786	4792283
chr3	6028482	6029471
chr3	9172080	9172878
chr3	12412951	12413788
chr3	16938863	16939609
chr3	22905177	22905908
chr3	23104198	23104802
chr3	27763566	27764074
chr3	30395895	30397411
chr3	30946301	30947213
chr3	31573393	31574772
chr3	33839725	33840267
chr3	37220383	37220888
chr3	39218690	39219214
chr3	40023667	40025336
chr3	40459397	40459983
chr3	41240888	41241358
chr3	42861105	42862138
chr3	42896461	42897726
chr3	43226475	43227330
chr3	43732343	43732902
chr3	43811427	43812005
chr3	45246433	45246978
chr3	46707253	46708021
chr3	53056900	53057696
chr3	54375098	54376216
chr3	54897411	54898145
chr3	57063527	57064508
chr3	59649912	59650394
chr3	61692892	61695005
chr3	61711392	61712168
chr3	61790847	61794736
chr3	62018240	62019111
chr3	62128201	62129056
chr3	62162304	62163666
chr3	62888593	62889591
chr3	62917973	62919414
chr3	63547368	63548737
chr3	63562365	63563100
chr3	63715995	63717844
chr3	63897442	63898660
chr3	63918061	63919567
chr3	64597707	64600379
chr3	73159828	73160307
chr3	73160950	73161153
chr3	75373832	75374300
chr3	77387275	77387682
chr3	77611925	77612703
chr3	77717084	77717745
chr3	81858337	81858789
chr3	84192631	84193225
chr3	87416589	87417549
chr3	96850093	96850855
chr3	98107017	98107515
chr3	98220870	98221778
chr3	99822535	99824239
chr3	100278110	100278753
chr3	100583738	100584335
chr3	101431223	101432102
chr3	106000033	106000564
chr3	106144611	106145332
chr3	106399400	106400158
chr3	107543287	107544117
chr3	107544293	107545218
chr3	107659169	107660086
chr3	107693865	107695657
chr3	107705096	107706302
chr3	107717801	107719110
chr3	107719370	107720213
chr3	107724664	107725702
chr3	108132759	108133705
chr3	108339084	108339775
chr3	119217093	119218042
chr3	119814081	119814884
chr3	120379786	120381215
chr3	127740416	127741068
chr3	127802939	127803847
chr3	129381502	129382107
chr3	132738024	132738438
chr3	133171500	133172596
chr3	133174231	133176709
chr3	133179583	133181264
chr3	135914831	135915909
chr3	136439025	136439587
chr3	143690082	143690881
chr3	143690967	143691557
chr3	146077926	146078341
chr3	148179700	148180469
chr3	148452071	148452781
chr3	149954965	149957082
chr3	149958134	149959462
chr3	150126226	150126828
chr3	150454709	150455863
chr3	151929064	151930133
chr3	152949925	152950458
chr3	153936093	153937302
chr3	156529792	156530776
chr3	156886042	156886858
chr3	161057035	161058216
chr3	161526076	161527178
chr3	161538971	161539633
chr3	163961506	163962220
chr3	164154727	164155344
chr3	164352144	164353692
chr3	165048965	165050196
chr3	165671747	165672752
chr3	168674697	168675719
chr3	169330396	169332041
chr3	169340398	169340969
chr3	169341173	169342653
chr3	170052197	170053095
chr3	170063050	170063651
chr3	170066666	170067430
chr3	170846638	170847261
chr3	170847444	170847979
chr3	170979584	170980195
chr3	171459114	171459690
chr3	172522037	172522605
chr3	173732191	173732597
chr3	174672478	174673725
chr3	174844474	174845693
chr3	174854277	174854676
chr3	175403630	175404314
chr3	176573434	176574065
chr3	176671202	176672420
chr3	177353236	177354117
chr3	178099687	178100954
chr3	181568484	181569351
chr3	182242595	182243444
chr3	182244939	182246004
chr3	182417535	182418205
chr3	183563115	183564085
chr3	186500966	186501929
chr3	187893480	187894505
chr3	188000298	188001819
chr3	188022870	188023492
chr3	188157985	188158996
chr3	188208798	188209918
chr3	188231278	188232219
chr3	188556773	188557455
chr3	188891436	188891865
chr3	189176031	189176927
chr3	189359208	189360212
chr3	189490469	189491376
chr3	189559741	189561568
chr3	189661863	189663486
chr3	190955030	190955821
chr3	191167122	191167651
chr3	191191403	191192346
chr3	193596131	193596732
chr3	193596850	193598305
chr3	193639049	193639925
chr3	193853853	193854364
chr3	193876548	193877510
chr3	194041547	194041935
chr3	195361306	195362359
chr3	195454537	195455268
chr3	195808798	195809265
chr3	196481562	196482306
chr3	196625566	196626073
chr3	197381349	197382123
chr4	775336	776031
chr4	2420834	2421853
chr4	3956561	3957445
chr4	10656940	10657493
chr4	10657889	10659147
chr4	12736255	12736939
chr4	12938696	12938964
chr4	16003819	16004596
chr4	16045432	16046462
chr4	19860004	19860527
chr4	24139307	24139942
chr4	27169948	27170658
chr4	28315832	28316368
chr4	30502104	30502702
chr4	38950519	38951051
chr4	39431223	39431931
chr4	39540560	39541476
chr4	39545597	39546159
chr4	40365105	40366511
chr4	41134121	41134974
chr4	41138143	41138715
chr4	41320870	41322083
chr4	41658146	41658519
chr4	48049683	48050390
chr4	48956389	48957101
chr4	48963570	48964289
chr4	49154940	49155871
chr4	49182824	49183594
chr4	53706832	53707587
chr4	55707785	55709379
chr4	55709510	55710211
chr4	57105282	57105991
chr4	57609686	57610302
chr4	68264648	68266905
chr4	68794043	68795195
chr4	70423752	70424717
chr4	70434602	70435000
chr4	74124668	74125194
chr4	75240447	75241195
chr4	75340962	75341463
chr4	76781775	76782229
chr4	79231002	79232533
chr4	82493735	82494298
chr4	83350541	83351212
chr4	83445952	83446906
chr4	84505139	84505692
chr4	86065614	86066501
chr4	86270878	86272079
chr4	86410052	86412082
chr4	87855188	87856507
chr4	88041715	88042997
chr4	89005428	89006363
chr4	89163088	89163657
chr4	89163688	89164218
chr4	90622028	90623065
chr4	93404056	93405272
chr4	97949171	97949626
chr4	98038019	98038869
chr4	99426739	99427721
chr4	101616194	101616643
chr4	101626556	101627159
chr4	101699590	101702226
chr4	102317885	102318845
chr4	105592712	105593316
chr4	106983154	106984331
chr4	109220827	109221493
chr4	111525300	111526240
chr4	115108675	115109513
chr4	115246998	115247906
chr4	119804777	119805494
chr4	125884044	125884633
chr4	125885303	125886067
chr4	126052904	126053708
chr4	129176448	129177059
chr4	129481833	129482312
chr4	133461292	133462569
chr4	139831677	139832686
chr4	140597778	140599174
chr4	140762995	140763863
chr4	140770154	140770708
chr4	141171126	141171783
chr4	147256710	147257491
chr4	151936336	151937088
chr4	156456702	156457597
chr4	157991125	157991499
chr4	160410721	160411353
chr4	160415991	160416631
chr4	162121769	162122952
chr4	162638222	162638722
chr4	163704239	163704908
chr4	167856058	167856612
chr4	169421988	169422845
chr4	169612449	169613447
chr4	169753029	169753411
chr4	173258642	173259525
chr4	173265176	173266107
chr4	173791581	173792213
chr4	173913656	173914367
chr4	181067268	181067714
chr4	190791440	190792096
chr5	2802681	2803484
chr5	5159451	5160283
chr5	6495738	6496486
chr5	12041368	12041829
chr5	12109046	12110059
chr5	14528914	14529705
chr5	14807456	14808042
chr5	14864285	14864960
chr5	16588234	16589495
chr5	16626346	16627401
chr5	16628110	16628952
chr5	17305047	17305572
chr5	17305773	17306436
chr5	19488407	19489464
chr5	19884862	19886097
chr5	21495246	21495941
chr5	32144665	32145370
chr5	33549870	33550617
chr5	33613918	33615072
chr5	34697319	34697950
chr5	35307104	35307484
chr5	36731829	36732902
chr5	37661488	37662145
chr5	37755825	37756512
chr5	39409591	39410246
chr5	39533542	39534490
chr5	40775130	40775782
chr5	43120912	43121848
chr5	43469615	43470245
chr5	43470259	43470668
chr5	44567615	44569010
chr5	52772387	52773518
chr5	53734848	53735259
chr5	53951746	53952491
chr5	55597725	55598464
chr5	55964680	55965744
chr5	58598561	58599912
chr5	58675927	58677309
chr5	59269411	59269973
chr5	59303307	59303962
chr5	66511004	66511677
chr5	66531482	66532265
chr5	67323669	67324531
chr5	72131344	72132092
chr5	75599746	75600286
chr5	76463666	76464793
chr5	76468353	76469198
chr5	77053419	77053921
chr5	77071055	77071612
chr5	81131334	81132033
chr5	82560968	82561798
chr5	82682880	82683629
chr5	85580038	85580689
chr5	87246742	87247696
chr5	89704735	89705452
chr5	90678931	90679520
chr5	92327113	92327715
chr5	95325027	95325669
chr5	98664089	98664503
chr5	98937421	98938090
chr5	100090815	100091609
chr5	100627845	100628718
chr5	101091018	101091518
chr5	102349882	102350742
chr5	103876639	103877030
chr5	103982170	103982649
chr5	104724099	104724767
chr5	104732987	104733859
chr5	104951952	104953036
chr5	105352986	105353528
chr5	105576647	105578260
chr5	105994955	105995590
chr5	106276380	106277092
chr5	106367396	106368222
chr5	106600670	106601768
chr5	107003738	107004416
chr5	107717346	107717903
chr5	110856564	110857090
chr5	111853767	111854412
chr5	116194238	116195336
chr5	116822789	116823381
chr5	117345164	117346205
chr5	118111276	118112067
chr5	118302473	118303341
chr5	118900200	118901260
chr5	118905764	118906596
chr5	122184579	122185236
chr5	122188112	122188890
chr5	122204994	122205356
chr5	122469959	122470768
chr5	123336217	123336811
chr5	124363031	124363558
chr5	124522068	124522585
chr5	124744110	124744578
chr5	124744861	124746600
chr5	127228490	127229108
chr5	128513352	128513912
chr5	128577156	128577919
chr5	131714113	131714768
chr5	132241263	132241980
chr5	132385255	132385954
chr5	133512363	133512859
chr5	134462704	134463441
chr5	134632071	134633262
chr5	134746084	134746534
chr5	136048095	136049076
chr5	137144124	137145380
chr5	137224318	137225010
chr5	139088349	139088942
chr5	142236761	142237516
chr5	142950848	142951223
chr5	143207376	143208213
chr5	146587400	146587676
chr5	148563072	148564004
chr5	149189576	149190486
chr5	149257443	149258181
chr5	152884401	152885409
chr5	152923581	152924259
chr5	154670217	154671004
chr5	157819522	157820156
chr5	157892449	157893071
chr5	158615942	158616673
chr5	167742809	167743994
chr5	169337090	169337992
chr5	170176679	170177259
chr5	172754985	172755700
chr5	172755711	172756293
chr5	172899456	172900512
chr5	172962437	172962987
chr5	173018044	173018634
chr5	173100305	173100786
chr5	173223945	173224973
chr5	174688070	174688619
chr5	176450291	176451072
chr5	177423799	177424524
chr5	177630735	177631828
chr5	178977371	178978088
chr6	1641592	1642164
chr6	6704003	6704487
chr6	9608895	9609503
chr6	11046649	11047545
chr6	11053478	11054719
chr6	11067282	11068371
chr6	12371816	12372333
chr6	12789982	12791149
chr6	12844328	12845473
chr6	15036743	15037662
chr6	15221203	15222789
chr6	15456380	15457318
chr6	15674651	15675581
chr6	16129053	16129729
chr6	16991554	16992458
chr6	17106019	17106747
chr6	17389221	17390334
chr6	17393282	17394726
chr6	17472559	17474371
chr6	18456800	18457998
chr6	20210524	20210872
chr6	20402425	20403152
chr6	21738595	21739600
chr6	23073998	23075118
chr6	23408035	23408504
chr6	24306696	24307364
chr6	26056261	26056937
chr6	26156508	26158884
chr6	26234530	26235201
chr6	27114632	27115356
chr6	27204137	27204928
chr6	28303270	28304168
chr6	28304221	28304798
chr6	30582921	30583744
chr6	30709825	30710700
chr6	30711824	30712614
chr6	30716837	30717546
chr6	30718878	30720002
chr6	30758584	30759159
chr6	31783000	31783656
chr6	32521736	32522447
chr6	32939429	32940416
chr6	34220321	34220821
chr6	38229083	38230129
chr6	38358777	38359452
chr6	39791790	39792369
chr6	42714298	42715141
chr6	43060119	43061127
chr6	43138412	43139105
chr6	43302682	43303694
chr6	43737644	43738984
chr6	44629062	44630041
chr6	44826026	44826811
chr6	45776359	45776733
chr6	46942380	46943261
chr6	48883779	48884744
chr6	49312778	49313342
chr6	49509738	49510386
chr6	49665915	49666578
chr6	49671137	49671763
chr6	50939361	50940208
chr6	53101225	53101836
chr6	53192816	53193555
chr6	53329108	53331194
chr6	53333911	53334584
chr6	58776166	58779867
chr6	61912738	61913626
chr6	64200893	64201435
chr6	75678731	75681888
chr6	76036420	76036979
chr6	82525882	82526689
chr6	82757373	82758319
chr6	82970771	82971932
chr6	83279259	83280537
chr6	86388107	86388876
chr6	87487242	87488297
chr6	90062511	90063185
chr6	92733004	92733704
chr6	93875879	93876253
chr6	96028677	96029483
chr6	96213686	96214283
chr6	96629942	96630614
chr6	103242795	103243567
chr6	103305861	103306346
chr6	111389291	111390033
chr6	120121853	120122559
chr6	120288789	120289705
chr6	122138259	122139053
chr6	122941565	122942607
chr6	122942622	122943289
chr6	122943759	122944457
chr6	123113151	123113764
chr6	125475872	125476477
chr6	125525925	125526867
chr6	125905440	125906875
chr6	128919552	128920148
chr6	134337537	134338001
chr6	134842205	134842996
chr6	134850919	134851599
chr6	135503655	135504202
chr6	137544687	137545127
chr6	139757543	139758347
chr6	139758449	139759029
chr6	139870532	139871151
chr6	139890022	139891013
chr6	139908867	139910557
chr6	140200785	140201816
chr6	140392833	140393372
chr6	146056102	146056891
chr6	148085807	148086217
chr6	148954435	148955614
chr6	151757048	151757534
chr6	151936659	151938113
chr6	151978754	151980294
chr6	152127981	152129135
chr6	154613990	154614874
chr6	154770976	154772229
chr6	156778825	156779301
chr6	157148390	157148999
chr6	159255729	159256529
chr6	159260803	159261267
chr7	2913445	2914485
chr7	3139974	3141046
chr7	3300404	3301403
chr7	4722850	4723999
chr7	5569875	5570390
[truncated: 3,295 more rows]

## Sheet: FOXM1_Tam
chr1	149822294	149825347
chr1	218652235	218656895
chr1	218659236	218664284
chr10	9226647	9233007
chr10	117423660	117424909
chr11	65193574	65198639
chr11	73779209	73781325
chr11	76483008	76484594
chr11	85538450	85540386
chr12	1876036	1878359
chr12	79801842	79807278
chr12	79939606	79944209
chr13	39257922	39259815
chr14	35024672	35025993
chr14	68721206	68723617
chr14	68772273	68776966
chr17	55417517	55421571
chr17	57906395	57937451
chr17	79478503	79482578
chr2	11637608	11639831
chr22	29193115	29198819
chr22	29207500	29210824
chr22	29212986	29217236
chr3	133170456	133172973
chr3	189661027	189663389
chr6	28303081	28305588
chr6	151976305	151981551
chr8	128881357	128885823
chrX	13046363	13048657
chrX	131302790	131305952
chr1	32798324	32798958
chr1	103406763	103407270
chr1	114301746	114302600
chr1	155100049	155100638
chr1	198904447	198905039
chr1	235096408	235096914
chr10	8098250	8098751
chr10	8099355	8099913
chr10	75648137	75648663
chr10	79793442	79793949
chr10	104992111	104992575
chr11	15634749	15635171
chr11	34073629	34074102
chr11	35575403	35575860
chr11	65270009	65270914
chr11	116948292	116948717
chr12	45342433	45342901
chr12	53764856	53765536
chr12	58158913	58159432
chr12	76104867	76105732
chr12	79505609	79506236
chr12	79813893	79814577
chr12	92473998	92474619
chr12	100593158	100593764
chr12	104531491	104532093
chr13	37336056	37336668
chr14	36295427	36296057
chr14	44249542	44250101
chr14	54409277	54410136
chr14	68631663	68632456
chr14	70233567	70234141
chr14	75725603	75726187
chr14	77506337	77506987
chr14	77554434	77555046
chr14	90978596	90979156
chr16	730090	730423
chr16	4524389	4524841
chr16	30538005	30538484
chr16	48329302	48329765
chr16	54963517	54964147
chr16	85645691	85646103
chr17	39684285	39684745
chr19	11807514	11807978
chr19	45909421	45909944
chr19	47274020	47274583
chr2	61765043	61765655
chr2	62132565	62133133
chr2	106015090	106015550
chr2	138793221	138793701
chr2	150847519	150847941
chr2	195413904	195414285
chr2	201980956	201981517
chr2	212700363	212700743
chr2	221137784	221138191
chr2	242498352	242498854
chr20	42285937	42286352
chr21	30754203	30754792
chr21	42818357	42818954
chr21	44764195	44764677
chr22	28328996	28329617
chr3	128597706	128598220
chr3	134204337	134204792
chr3	150474129	150474646
chr3	150562182	150562767
chr4	2420943	2421567
chr4	77134640	77135088
chr4	129725771	129726224
chr4	171114589	171115042
chr5	19880848	19881365
chr5	35274912	35275375
chr5	109674070	109674444
chr5	172755201	172755824
chr5	173959296	173959809
chr5	175341018	175341783
chr5	180618678	180619202
chr6	27791686	27792286
chr6	33266721	33267179
chr6	34393508	34394006
chr6	75666416	75666956
chr6	76292675	76293246
chr7	37071531	37072019
chr7	100271139	100271728
chr7	104619559	104620273
chr7	109922926	109923422
chr8	29642389	29642801
chr8	37553014	37553513
chr8	59790352	59790918
chr8	90958465	90959345
chr8	102647395	102648743
chr8	108618454	108619344
chr8	110619828	110620584
chr9	97774097	97774550
chrX	9235461	9236002
chrX	13002428	13003276
chrX	15615837	15616344
chrX	18670716	18671297
chrX	22214437	22215167
chrX	138240436	138240955
chr1	11140335	11140692
chr1	14085408	14085946
chr1	15784099	15784665
chr1	16162402	16162799
chr1	17043641	17044522
chr1	17641214	17641610
chr1	21781446	21781822
chr1	23857246	23857777
chr1	24127128	24127528
chr1	24345263	24345674
chr1	24969132	24969517
chr1	26827511	26827962
chr1	28655263	28655757
chr1	30891058	30891548
chr1	31645099	31645444
chr1	40596494	40597060
chr1	40607345	40608300
chr1	41433366	41433880
chr1	42805655	42806155
chr1	45187215	45187756
chr1	48768333	48768861
chr1	53333071	53333550
chr1	57036457	57036979
chr1	61608731	61609134
chr1	63696981	63697486
chr1	72468701	72469224
chr1	83280683	83281176
chr1	94888494	94888930
chr1	108779766	108780345
chr1	108780352	108780816
chr1	109817337	109817783
chr1	110899003	110899518
chr1	117175145	117175679
chr1	117396186	117396835
chr1	120587204	120588075
chr1	147931052	147931633
chr1	149899525	149900029
chr1	151464243	151465072
chr1	152365153	152365834
chr1	153492723	153493410
chr1	154162942	154163416
chr1	155196852	155197409
chr1	164557975	164558460
chr1	164559622	164560130
chr1	169659359	169660029
chr1	180471520	180472069
chr1	182938018	182938514
chr1	185474678	185475254
chr1	187023912	187024447
chr1	190254131	190254640
chr1	198859690	198860314
chr1	198901751	198902508
chr1	202101077	202101587
chr1	202718558	202719068
chr1	211432169	211432675
chr1	214810261	214810891
chr1	220510915	220511563
chr1	223842844	223843314
chr1	230636137	230636669
chr1	232299182	232299697
chr1	233840754	233841317
chr10	180964	181479
chr10	5698488	5698984
chr10	7687829	7688255
chr10	8054804	8055369
chr10	8744447	8745236
chr10	9157003	9158007
chr10	11188544	11189014
chr10	29311325	29311789
chr10	32635460	32636059
chr10	43540054	43540481
chr10	44754527	44754999
chr10	50626954	50627496
chr10	52230422	52230953
chr10	54073852	54074539
chr10	61726671	61727175
chr10	63368013	63368501
chr10	65393777	65394336
chr10	79027325	79027755
chr10	88768023	88768451
chr10	89395339	89395794
chr10	91021981	91022549
chr10	93120536	93121017
chr10	98047293	98048005
chr10	105691226	105691684
chr10	116180803	116181175
chr10	117425542	117426081
chr10	120760254	120760726
chr10	130339303	130339824
chr10	132927759	132928218
chr11	14541732	14542222
chr11	18557829	18558391
chr11	46295070	46295708
chr11	62623081	62623542
chr11	62907870	62908341
chr11	65245030	65245575
chr11	65263852	65264466
chr11	106876841	106877311
chr11	118787336	118787996
chr11	118972514	118973053
chr11	121065948	121066348
chr11	122932452	122932938
chr11	128893684	128894189
chr11	131579605	131580057
chr11	134478123	134478626
chr11	134612788	134613182
chr12	3424293	3424824
chr12	6716417	6716820
chr12	6875300	6875764
chr12	9425811	9426342
chr12	12209917	12210412
chr12	12556635	12557067
chr12	12652057	12652565
chr12	15432460	15432964
chr12	24210825	24211355
chr12	24715730	24716143
chr12	32339931	32340475
chr12	46122636	46123121
chr12	50135050	50135910
chr12	50614877	50615531
chr12	53447838	53448422
chr12	64615568	64616326
chr12	69193823	69194518
chr12	70329848	70330443
chr12	74051575	74052107
chr12	76112871	76113468
chr12	77621958	77622704
chr12	78118133	78118697
chr12	81417366	81417893
chr12	92277407	92278001
chr12	93905314	93906053
chr12	94451295	94451815
chr12	94988702	94989264
chr12	99038957	99039443
chr12	102270833	102271579
chr12	102288468	102289025
chr12	108157761	108158330
chr12	109125073	109125551
chr12	116307864	116308372
chr12	118808616	118809121
chr12	119616691	119617257
chr12	120668920	120669673
chr12	121569686	121570139
chr12	122237752	122238352
chr12	123376354	123376915
chr12	124673052	124673457
chr12	125093623	125094025
chr13	23734516	23734948
chr13	25690204	25690785
chr13	27825138	27826121
chr13	30493983	30494839
chr13	30646731	30647336
chr13	31246960	31247593
chr13	33953316	33954105
chr13	34271008	34271651
chr13	34935514	34936504
chr13	39479892	39480569
chr13	41589729	41590785
chr13	45149869	45150598
chr13	46755911	46756769
chr13	50893731	50894062
chr13	86163430	86163858
chr14	21737309	21737907
chr14	23356063	23356516
chr14	23611171	23611715
chr14	23673248	23673671
chr14	29451327	29452021
chr14	29592268	29592801
chr14	31676369	31677019
chr14	34529403	34529944
chr14	35872893	35873532
chr14	38896256	38896962
chr14	43275737	43276385
chr14	51431083	51431619
chr14	55569959	55570425
chr14	56207130	56207700
chr14	64970526	64971111
chr14	65801464	65802065
chr14	68639452	68639898
chr14	68717063	68717621
chr14	68871374	68872011
chr14	74253248	74253990
chr14	74613529	74614133
chr14	79791282	79791915
chr14	80789579	80790177
chr14	81687337	81687880
chr14	86088273	86088827
chr14	93601751	93602525
chr14	94932743	94933495
chr14	98596013	98596512
chr14	98715692	98716341
chr14	100491265	100491730
chr14	103987409	103987930
chr14	104321836	104322259
chr14	105330718	105331172
chr15	44450040	44450459
chr15	55611078	55611589
chr15	56705183	56705771
chr15	58622315	58622745
chr15	69700049	69700489
chr15	70654692	70655240
chr15	70818613	70819375
chr15	75932106	75932557
chr15	78591755	78592337
chr15	81664994	81665496
chr15	83418822	83419395
chr15	85291121	85291599
chr15	86462080	86462697
chr15	91072742	91073172
chr15	91822160	91822729
chr15	94540352	94540984
chr16	121916	122558
chr16	2273315	2273862
chr16	2389484	2389955
chr16	3207668	3208332
chr16	8772921	8773448
chr16	9185373	9185790
chr16	11456985	11457508
chr16	11945229	11945698
chr16	12993310	12993704
chr16	25045046	25045662
chr16	53842925	53843478
chr16	54318352	54318846
chr16	54459520	54459899
chr16	67313203	67313692
chr16	70323124	70323646
chr16	77798236	77798649
chr16	85588600	85589123
chr16	88829696	88830093
chr17	4852492	4852948
chr17	7165477	7165878
chr17	27046792	27047348
chr17	39165446	39165980
chr17	41464562	41464877
chr17	43978373	43978798
chr17	48716343	48716930
chr17	49230654	49231321
chr17	49337407	49338427
chr17	53784707	53785386
chr17	54911551	54912258
chr17	55535622	55536218
chr17	61829750	61830692
chr17	61915932	61916364
chr17	65988831	65989412
chr17	73775515	73776062
chr17	79367672	79368046
chr18	3447819	3448567
chr18	3726531	3727008
chr18	9704984	9705679
chr18	9736839	9737659
chr18	11114518	11115248
chr18	42496306	42496796
chr18	45834342	45834815
chr18	55111306	55111747
chr18	60892894	60893271
chr18	76759834	76760217
chr19	4991759	4992374
chr19	11434920	11435361
chr19	33516372	33516987
chr19	34120388	34120862
chr19	36737471	36737835
chr19	38432441	38433013
chr19	38460188	38460572
chr19	39226926	39227378
chr19	40926979	40927465
chr19	41403125	41403583
chr19	41558184	41558545
chr19	41962111	41962726
chr19	56186246	56186739
chr19	56653534	56653907
chr2	110025	110487
chr2	677213	677791
chr2	1247372	1247981
chr2	4187100	4187661
chr2	6050023	6050644
chr2	6322080	6322693
chr2	9770742	9771328
chr2	10597742	10598631
chr2	10724539	10724990
chr2	14679656	14680196
chr2	19184814	19185680
chr2	20550040	20550664
chr2	20666968	20667389
chr2	25896641	25897153
chr2	35523542	35524052
chr2	36844090	36844472
chr2	43009844	43010225
chr2	55180198	55180904
chr2	55199518	55200055
chr2	55277261	55277781
chr2	62115467	62116022
chr2	66439777	66440312
chr2	75072391	75072942
chr2	75185700	75186151
chr2	75548864	75549300
chr2	77245471	77245858
chr2	87660060	87660518
chr2	98280453	98280925
chr2	105048080	105048488
chr2	105097895	105098512
chr2	110401929	110402780
chr2	111806699	111807237
chr2	112075050	112075495
chr2	113836752	113837197
chr2	114647253	114647732
chr2	120980601	120981052
chr2	132244009	132244523
chr2	139179108	139179784
chr2	154069679	154070150
chr2	155982284	155982732
chr2	159041379	159041903
chr2	164430136	164430621
chr2	169111049	169111520
chr2	170186337	170186847
chr2	173819367	173819933
chr2	174837297	174837856
chr2	190419907	190420370
chr2	201165177	201165744
chr2	213631688	213632231
chr2	216795535	216796006
chr2	217957204	217957687
chr2	221484098	221484612
chr2	224409987	224410353
chr2	225349959	225350404
chr2	225921326	225921708
chr2	226480158	226480709
chr2	233165671	233166227
chr2	238395728	238396242
chr2	238418579	238419119
chr2	240323327	240323651
chr2	241500124	241500583
chr2	242041490	242042193
chr20	10654988	10655531
chr20	21706460	21706958
chr20	30193661	30194177
chr20	43343168	43343771
chr20	43974243	43974614
chr20	49182738	49183305
chr20	55646199	55646899
chr20	57430982	57431474
chr21	10034355	10034640
chr21	10576116	10576904
chr21	15642858	15643364
chr21	22641190	22641827
chr21	36260852	36261111
chr21	40689170	40689702
chr21	41179592	41180213
chr21	42539976	42540515
chr21	43025618	43026231
chr21	43810715	43811496
chr21	44299124	44299588
chr21	45761717	45762513
chr21	47705722	47706503
chr21	47878155	47878725
chr22	24592541	24593029
chr22	25938234	25938847
chr22	27173379	27173904
chr22	29138008	29138669
chr22	29781499	29781982
chr22	30602953	30603463
chr22	31603023	31603616
chr22	31885496	31886065
chr22	33229201	33229680
chr22	34246805	34247279
chr22	37592805	37593296
chr22	43389826	43390503
chr22	45154118	45154690
chr22	50744202	50744696
chr3	4566072	4566598
chr3	5186348	5186715
chr3	8335578	8336058
chr3	9438126	9438625
chr3	18676751	18677064
chr3	18829887	18830297
chr3	18881905	18882454
chr3	25732491	25733114
chr3	29978598	29979321
chr3	31135561	31136115
chr3	37006949	37007414
chr3	46205106	46205595
chr3	63547102	63548558
chr3	64248318	64253304
chr3	66526002	66526375
chr3	66813803	66814238
chr3	70898990	70899381
chr3	71502947	71503395
chr3	80745182	80745834
chr3	96923547	96924164
chr3	104873518	104874012
chr3	111300918	111301349
chr3	122283239	122283777
chr3	124556519	124556969
chr3	124729327	124729659
chr3	125305841	125306278
chr3	128054238	128054804
chr3	128399558	128400009
chr3	129324937	129325303
chr3	132737871	132738540
chr3	133178094	133179172
chr3	138328220	138328666
chr3	141596122	141596535
chr3	149113479	149113991
chr3	153777580	153778006
chr3	162856011	162856476
chr3	166547641	166548276
chr3	167857751	167858410
chr3	170066700	170067282
chr3	172016027	172016566
chr3	174853122	174853720
chr3	179040942	179041582
chr3	181556550	181557400
chr3	184161450	184161948
chr3	186508100	186508683
chr3	188556726	188557462
chr3	189047748	189048361
chr3	194406351	194406885
chr3	197281876	197282543
chr3	197676936	197677447
chr4	1340846	1341265
chr4	3956338	3956900
chr4	6416860	6417401
chr4	18572825	18573344
chr4	35228347	35228950
chr4	37722401	37722960
chr4	40243773	40244298
chr4	41158750	41159421
chr4	48833035	48833412
chr4	69215751	69216121
chr4	76781866	76782332
chr4	77447489	77448262
chr4	77492501	77492983
chr4	77996914	77997417
chr4	87139830	87140363
chr4	87232027	87232510
chr4	87421561	87422169
chr4	87927720	87928368
chr4	88162499	88163016
chr4	89435884	89436458
chr4	89888835	89889420
chr4	96171839	96172366
chr4	97802280	97802763
chr4	97852878	97853465
chr4	106983579	106984122
chr4	110889044	110889604
chr4	141171307	141171792
chr4	157519061	157519446
chr5	12041258	12041965
chr5	16568990	16569458
chr5	16590171	16590754
chr5	17305193	17305761
chr5	34839107	34839676
chr5	40835267	40835668
chr5	41945697	41946109
chr5	42604200	42604715
chr5	52218208	52218717
chr5	54514724	54515166
chr5	54522719	54523103
chr5	56453051	56453515
chr5	57480551	57481012
chr5	67322718	67323336
chr5	68855767	68856316
chr5	73650909	73651364
chr5	74753430	74753935
chr5	93695883	93696409
chr5	105289237	105289772
chr5	111669201	111669907
chr5	111853947	111854628
chr5	111966102	111966579
chr5	117978994	117979558
chr5	123119587	123120022
chr5	137089695	137090264
chr5	138940586	138940970
chr5	141245544	141246010
chr5	144822127	144822728
chr5	145361584	145362128
chr5	173193080	173193865
chr5	174441889	174442403
chr5	175779063	175779612
chr5	176909380	176909810
chr5	177557337	177558525
chr5	179247748	179248087
chr6	11217510	11217835
chr6	12790222	12790679
chr6	16168384	16168809
chr6	16849637	16850158
chr6	16992260	16992868
chr6	18062941	18063324
chr6	22362288	22362908
chr6	23074442	23075012
chr6	26021653	26022229
chr6	26027233	26027678
chr6	27114792	27115297
chr6	27839568	27840225
chr6	31783046	31783564
chr6	43546665	43547571
chr6	44630020	44630654
chr6	45474997	45475815
chr6	53101133	53101599
chr6	54439384	54439884
chr6	64200917	64201439
chr6	75994706	75995163
chr6	100566762	100567270
chr6	111389367	111389809
chr6	111913315	111913774
chr6	125530787	125531255
chr6	128891573	128891952
chr6	138876666	138877094
chr6	139689964	139690452
chr6	139890246	139890777
chr6	140087036	140087445
chr6	142468053	142468526
chr6	152412960	152413386
chr6	157542189	157542661
chr6	159362361	159362830
chr7	661550	661987
chr7	1171248	1171758
chr7	1576789	1577288
chr7	5553762	5554124
chr7	7394275	7394761
chr7	10963941	10964517
chr7	11791852	11792149
chr7	12687223	12687678
chr7	18737880	18738380
chr7	18886193	18886727
chr7	20267099	20267417
chr7	21656596	21657207
chr7	22472803	22473300
chr7	29234831	29235398
chr7	30817790	30818219
chr7	33102014	33102874
chr7	34104157	34104957
chr7	35734540	35734981
chr7	42192093	42192603
chr7	42519244	42519739
chr7	74071407	74071981
chr7	74837968	74838280
chr7	80788545	80789359
chr7	87335184	87335727
chr7	105241382	105241918
chr7	105709411	105709973
chr7	112430109	112430564
chr7	122831323	122831694
chr7	122882448	122883097
chr7	134326142	134326658
chr7	143329700	143330143
chr7	144052026	144052553
chr7	148841996	148842484
chr7	151156986	151157273
chr7	159111287	159111871
chr8	22302	22746
chr8	17694107	17694481
chr8	19148971	19149308
chr8	29667094	29667586
chr8	30196090	30196601
chr8	38411578	38412032
chr8	87520198	87521125
chr8	90894345	90895513
chr8	92082033	92082724
chr8	93065785	93066395
chr8	95168207	95168963
chr8	96758168	96758889
chr8	97371805	97372372
chr8	97976266	97976773
chr8	99057322	99058095
chr8	99829658	99830121
chr8	100025262	100025826
chr8	101944908	101945561
chr8	102372911	102373549
chr8	102485777	102487009
chr8	102513496	102514765
chr8	102527336	102528627
chr8	103424167	103425099
chr8	103822847	103823696
chr8	108641616	108642408
chr8	109672039	109672627
chr8	110618483	110619602
chr8	110650294	110651303
chr8	122438804	122439598
chr8	124591829	124593138
chr8	125462330	125463535
chr8	128965228	128966003
chr8	129037088	129037953
chr9	19379901	19380343
chr9	20431547	20431916
chr9	74012747	74013265
chr9	90381477	90382042
chr9	91002997	91003625
chr9	91220317	91220958
chr9	94075215	94075644
chr9	95736342	95736815
chr9	101309818	101310326
chr9	110893188	110893614
chr9	117291290	117291812
chr9	117307418	117307929
chr9	117758680	117759213
chr9	118024689	118025275
chr9	124606352	124606863
chr9	127630943	127631436
chr9	129405114	129405578
chr9	130844383	130844869
chr9	131929160	131929587
chr9	132082947	132083422
chr9	132250772	132251153
chr9	132388315	132388767
chr9	136739054	136739519
chr9	139010343	139010682
chrX	11257289	11257922
chrX	13687215	13687845
chrX	14866369	14866983
chrX	16485975	16486597
chrX	17514473	17515256
chrX	18121783	18122532
chrX	19238831	19239521
chrX	39754113	39754759
chrX	55187240	55187611
chrX	71496691	71497237
chrX	73399170	73399657
chrX	114990101	114990682
chrX	115003885	115005360
chrX	130036831	130037358
chrX	130838865	130839418
chrX	130887162	130887622
chrX	130917545	130918097
chrX	131312421	131313169
chrX	131501903	131502502
chrX	139573031	139573537
chrX	139994640	139995151
chrX	140569940	140570436
chrX	149209308	149209856
chrX	154216209	154216681
chr1	1014825	1015287
chr1	18692412	18692945
chr1	21728302	21728711
chr1	22109576	22110041
chr1	24327768	24328006
chr1	24477079	24477605
chr1	24924024	24924623
chr1	35658472	35658947
chr1	41157385	41157874
chr1	41188849	41189293
chr1	44172554	44173094
chr1	45196140	45197025
chr1	59351004	59351403
chr1	67395684	67396294
chr1	85969777	85970202
chr1	93865379	93865879
chr1	99923193	99923503
chr1	108998857	108999528
chr1	109355847	109356312
chr1	110267781	110268385
chr1	114354434	114355595
chr1	117248682	117249184
chr1	117420550	117421177
chr1	117422121	117423001
chr1	117753223	117753745
chr1	144689366	144690837
chr1	145233321	145234519
chr1	145969098	145969625
chr1	146643871	146644528
chr1	147915172	147916418
chr1	147988017	147988510
chr1	150039275	150040073
chr1	151964670	151965735
chr1	154307025	154307570
chr1	167895807	167896606
chr1	169486744	169487375
chr1	172498862	172499579
chr1	180123409	180124220
chr1	182992858	182993336
chr1	183850781	183851318
chr1	184422573	184423161
chr1	191671074	191671871
chr1	192548012	192549129
chr1	198641323	198641977
chr1	203296378	203296997
chr1	204732788	204733245
chr1	205180332	205180877
chr1	211555947	211556510
chr1	216995666	216996390
chr1	219875923	219876558
chr1	220219862	220220366
chr1	224366505	224367102
chr1	236260400	236260817
chr10	5535609	5536138
chr10	8902754	8903274
chr10	8910727	8911375
chr10	19466630	19467075
chr10	32231674	32232277
chr10	50758595	50759169
chr10	52233738	52234100
chr10	54075677	54076264
chr10	55277633	55278164
chr10	61110275	61110908
chr10	61932873	61933350
chr10	76970207	76970664
chr10	81268113	81268508
chr10	82800619	82801096
chr10	88516149	88516630
chr10	97656265	97656794
chr10	99331210	99331705
chr10	101945703	101946221
chr10	105001033	105001684
chr10	112578480	112579023
chr10	114515476	114515927
chr10	120766243	120766916
chr10	121410690	121411170
chr10	127383432	127383963
chr10	128232165	128232713
chr10	129127321	129127762
chr11	2933555	2933993
chr11	16978178	16978690
chr11	24774834	24775271
chr11	30444526	30445036
chr11	45000440	45000879
chr11	45843532	45844186
chr11	47235864	47236370
chr11	61753274	61753878
chr11	66405943	66406400
chr11	66516428	66516957
chr11	70964250	70964944
chr11	71856120	71856665
chr11	74204153	74204704
chr11	76499665	76500174
chr11	76731143	76731749
chr11	85955720	85956095
chr11	100732017	100732517
chr11	110850481	110851243
chr11	119275459	119276058
chr11	121330280	121330716
chr11	129716208	129716791
chr12	1949043	1949482
chr12	6381750	6382101
chr12	7072227	7072730
chr12	9369527	9370013
chr12	9801001	9801537
chr12	24232035	24232500
chr12	27743831	27744323
chr12	27776476	27777072
chr12	29947717	29948203
chr12	32453136	32453643
chr12	49075738	49076268
chr12	50648132	50648795
chr12	52463455	52463951
chr12	53370012	53371080
chr12	56583385	56583987
chr12	57118616	57119422
chr12	59421013	59421625
chr12	60130647	60131251
chr12	63328621	63329307
chr12	65003259	65004310
chr12	66524396	66524794
chr12	69080004	69080817
chr12	70947180	70947973
chr12	80897971	80898529
chr12	82752047	82752595
chr12	87506529	87507229
chr12	89818601	89819182
chr12	90101955	90102895
chr12	91782353	91782909
chr12	96114914	96115671
chr12	96717308	96718027
chr12	97881150	97881670
chr12	97950080	97950631
chr12	105065473	105066050
chr12	110337803	110338291
chr12	115881008	115881487
chr12	122582454	122583039
chr13	24701114	24701794
chr13	25225826	25226365
chr13	28712196	28712641
chr13	28751451	28752182
chr13	31545784	31546492
chr13	32642218	32642869
chr13	34718951	34719698
chr13	44453366	44454022
chr13	44755362	44756251
chr13	109571596	109572164
chr14	20811306	20811811
chr14	22901557	22902051
chr14	31495173	31495884
chr14	34100658	34101424
chr14	39639358	39639964
chr14	44344179	44344795
chr14	47160911	47161499
chr14	55493530	55494340
chr14	57533160	57533703
chr14	60085849	60086326
chr14	61131681	61132342
chr14	61532245	61532719
chr14	64701611	64702105
chr14	68410165	68410807
chr14	74058602	74059189
chr14	75667237	75667821
chr14	81848944	81849493
chr14	90849200	90849739
chr14	91090983	91091549
chr14	94916363	94917049
chr14	98412248	98412786
chr14	100447060	100447598
chr14	101784549	101785074
chr15	44486640	44487151
chr15	50978414	50979494
chr15	51069897	51070918
chr15	51658942	51660041
chr15	52970296	52971896
chr15	67440530	67441030
chr15	71587584	71588228
chr15	71629608	71630185
chr15	71682337	71682844
chr15	71971691	71972189
chr15	74838385	74838927
chr15	79625337	79625913
chr15	81172308	81172854
chr15	90437074	90437800
chr15	90698232	90698787
chr15	101785959	101786529
chr16	2205006	2205625
chr16	2301335	2301861
chr16	3072381	3072962
chr16	14403308	14403836
chr16	20311596	20312065
chr16	50740007	50740568
chr16	52598811	52599310
chr16	53463000	53463484
chr16	53927591	53928288
chr16	54144973	54145679
chr16	54319540	54319979
chr16	54457999	54458463
chr16	80648666	80649117
chr16	81311210	81311775
chr16	85525354	85525926
chr17	17441844	17442232
chr17	55522331	55522868
chr17	57404594	57405392
chr17	62151340	62152070
chr17	63190711	63191255
chr17	65821350	65821902
chr17	77817563	77818030
chr18	6782784	6783339
chr18	9825264	9825889
chr18	33676873	33677385
chr18	45660117	45660505
chr18	45979743	45980248
chr18	71983990	71984346
chr19	2476059	2476472
chr19	12146343	12146924
chr19	12902062	12902483
chr19	16086616	16087113
chr19	39340185	39340618
chr19	39641588	39642106
chr19	41770311	41770797
chr19	52307919	52308418
chr19	54115882	54116456
chr19	54704292	54704778
chr2	3383047	3383712
chr2	8665690	8666266
chr2	9243525	9244035
chr2	10830043	10830518
chr2	13253071	13253652
chr2	18060363	18060834
chr2	19190637	19191079
chr2	20578406	20578973
chr2	25534085	25534652
chr2	26256743	26257357
chr2	27579383	27580051
chr2	30978927	30979408
chr2	33163064	33163527
chr2	35522344	35522948
chr2	43653514	43654080
chr2	45133957	45134434
chr2	46926103	46926415
chr2	47596172	47596738
chr2	53747693	53748182
chr2	54214294	54214907
chr2	55276530	55277002
chr2	58217247	58217838
chr2	58273752	58274330
chr2	64743634	64744053
chr2	65543075	65543699
chr2	86668022	86668673
chr2	87737248	87737593
chr2	96874279	96874754
chr2	100683884	100684397
chr2	100938570	100939090
chr2	109521431	109522015
chr2	110549392	110549870
chr2	111233546	111233980
chr2	118870394	118871016
chr2	120244754	120245224
chr2	128458821	128459408
chr2	138248373	138248917
chr2	141996613	141997011
chr2	142468110	142468649
chr2	143731844	143732276
chr2	143737712	143738229
chr2	144462780	144463238
chr2	149934273	149934904
chr2	153587423	153587900
chr2	155535224	155535868
chr2	157032376	157032883
chr2	162617675	162618191
chr2	163345844	163346210
chr2	170249535	170250183
chr2	170418220	170418645
chr2	173818515	173819158
chr2	178219249	178219762
chr2	180445248	180445743
chr2	181628235	181628819
chr2	186140705	186141488
chr2	189228557	189229010
chr2	190350977	190351461
chr2	192222952	192223415
chr2	202850374	202850901
chr2	207023993	207024487
chr2	209347113	209347654
chr2	212822615	212823264
chr2	219310291	219310792
chr2	226983699	226984342
chr2	237894749	237895417
chr2	237984550	237985019
chr20	17495633	17495971
chr20	20740325	20740915
chr20	20753177	20753719
chr20	32142619	32143321
chr20	32262262	32262721
chr20	38273835	38274297
chr20	40182241	40183259
chr20	42298832	42299493
chr20	43976702	43977166
chr20	46414515	46416222
chr20	46721924	46724025
chr20	58847794	58848353
chr21	20975336	20975987
chr21	42485098	42485790
chr21	42878523	42879031
chr21	44763023	44763605
chr21	44846827	44847371
chr21	46172766	46173229
chr22	17517934	17518404
chr22	21239956	21240540
chr22	21392163	21392609
chr22	24236158	24236676
chr22	26964082	26964725
chr22	27741151	27741789
chr22	28710836	28711502
chr22	29319707	29320304
chr22	30694341	30694839
chr22	31451449	31451956
chr22	39151376	39151734
chr22	39605602	39606228
chr22	43201006	43201524
chr22	45669273	45669715
chr22	46466008	46466604
chr3	4737559	4738029
chr3	9438637	9439214
chr3	14306734	14307271
chr3	15366715	15367200
chr3	18799430	18799972
chr3	23061077	23061609
chr3	25706073	25706551
chr3	40367879	40368473
chr3	40509481	40510037
chr3	53698828	53699306
chr3	59646427	59646887
chr3	62917918	62919053
chr3	64168903	64176290
chr3	97151723	97152181
chr3	104329499	104330014
chr3	119182238	119182945
chr3	120342027	120342694
chr3	123303639	123304434
chr3	124311358	124312023
chr3	128880131	128880638
chr3	128902519	128903185
chr3	151507820	151508379
chr3	151929412	151929930
chr3	153942134	153942570
chr3	167097879	167098385
chr3	169374979	169375597
chr3	171757735	171758189
chr3	183966463	183966986
chr3	184283533	184284184
chr3	184929191	184929814
chr3	187754575	187755231
chr3	187986007	187986826
chr3	192925505	192926180
chr3	195638132	195638511
chr4	15813142	15813667
chr4	24585724	24586157
chr4	40058017	40058682
chr4	48963799	48964186
chr4	77623690	77624184
chr4	83812297	83812824
chr4	86369964	86370383
chr4	87374907	87375481
chr4	105892592	105892993
chr4	108798433	108799013
chr4	114880362	114880835
chr4	125860971	125861410
chr4	136785299	136785759
chr4	140766793	140767292
chr4	148682653	148683083
chr4	158284640	158285003
chr5	11734439	11734876
chr5	34178403	34178958
chr5	35202736	35203228
chr5	51198385	51198781
chr5	57477579	57478129
chr5	70975956	70976558
chr5	88260579	88261128
chr5	90458460	90458938
chr5	100091024	100091619
chr5	105429761	105430174
chr5	105813381	105813925
chr5	111093372	111093877
chr5	125701190	125701893
chr5	127090093	127090553
chr5	128036148	128036766
chr5	131714184	131714788
chr5	132376124	132376702
chr5	134303785	134304192
chr5	134632557	134633018
chr5	137673755	137674256
chr5	137910940	137911426
chr5	149059633	149060106
chr5	149865976	149866537
chr5	173295022	173295592
chr5	174151069	174151692
chr5	176536796	176537270
chr5	176943869	176944506
chr5	180650077	180650705
chr5	180670357	180671094
chr6	3913676	3914358
chr6	7145907	7146484
chr6	7198273	7198886
chr6	26257468	26257906
chr6	27524041	27524472
chr6	27805910	27806496
chr6	28891009	28891501
chr6	30582019	30582643
chr6	33958540	33958962
chr6	34359767	34360386
chr6	40676227	40676705
chr6	40700607	40701431
chr6	41754964	41755607
chr6	45345198	45346218
chr6	45413196	45414062
chr6	49490489	49491079
chr6	52476540	52477061
chr6	53080634	53081185
chr6	75681141	75681629
chr6	76559346	76559842
chr6	106795074	106795495
chr6	121914166	121914708
chr6	123113229	123113724
chr6	124511482	124511919
chr6	134850928	134851424
chr6	136257234	136257718
chr6	137113083	137113598
chr6	152074392	152075376
chr6	154614088	154614604
chr7	5466038	5466577
chr7	7892345	7892821
chr7	17029390	17029917
chr7	39927540	39928103
chr7	39988694	39989266
chr7	42432312	42432895
chr7	43848007	43848528
chr7	46926117	46926717
chr7	47601638	47602117
chr7	47717102	47717611
chr7	47732781	47733354
chr7	75719179	75719719
chr7	75931719	75932221
chr7	83176802	83177323
chr7	87770387	87770936
chr7	88021924	88022515
chr7	91133495	91134143
chr7	92219370	92219912
chr7	100964897	100965333
chr7	102633514	102633977
chr7	103300997	103301489
chr7	131311194	131311784
chr7	134274055	134274554
chr7	137931093	137931635
chr7	148902955	148903445
chr7	150064959	150065467
chr8	644150	644552
chr8	13016418	13016902
chr8	16020239	16020635
chr8	19272003	19272390
chr8	39751350	39751731
chr8	49015104	49015609
chr8	49284224	49284719
chr8	55002585	55003076
chr8	59743375	59743920
chr8	66933000	66933451
chr8	68374824	68375353
chr8	69937996	69938536
chr8	81719949	81720378
chr8	87269214	87270353
chr8	101654288	101655127
chr8	102463304	102464830
chr8	108679570	108680309
chr8	111554712	111555484
chr8	117366359	117366852
chr8	117368851	117369386
chr8	120653886	120654340
chr8	123695986	123696722
chr8	128227220	128228115
chr8	134633080	134633574
chr8	139973919	139974465
chr8	141469520	141470003
chr9	5440296	5440773
chr9	22342733	22343253
chr9	69065171	69065789
chr9	90738746	90739238
chr9	91556307	91556945
chr9	92468515	92468939
chr9	93241930	93242384
chr9	97401046	97401640
chr9	97679158	97679782
chr9	110251915	110252387
chr9	110303799	110304246
chr9	130179379	130179868
chr9	130717738	130718211
chr9	139742422	139742864
chrX	2816542	2817308
chrX	2847107	2847675
chrX	17320641	17321170
chrX	53741305	53741817
chrX	54774042	54774581
chrX	102954142	102954668
chrX	114966230	114966799
chrX	130626946	130627443
chrX	133883774	133884239
chrX	135165403	135166032
chrX	135865273	135865829
chrX	147935707	147936105
chrX	147944102	147944535
chrX	153613252	153613728
chrY	2472229	2472665
chr1	7764167	7764535
chr1	18517005	18517410
chr1	24896734	24897575
chr1	28156957	28157582
chr1	28908220	28908545
chr1	32797993	32798320
chr1	44015854	44016262
chr1	47223611	47224156
chr1	51433958	51434363
chr1	57178851	57179315
chr1	57253820	57254369
chr1	62209650	62210408
chr1	71381044	71381453
chr1	81059640	81060123
chr1	84875436	84875796
chr1	86042601	86043023
chr1	94583626	94584094
chr1	109289050	109289657
chr1	109693962	109694356
chr1	114447152	114448610
chr1	115049248	115057977
chr1	118174959	118175412
chr1	144932143	144933420
chr1	144987217	144991350
chr1	145610546	145611134
chr1	147735685	147736189
chr1	151031654	151032241
chr1	151253986	151254588
chr1	151431541	151432263
chr1	151881788	151882378
chr1	155161164	155161611
chr1	155231730	155232414
chr1	156441214	156441683
chr1	159883665	159884222
chr1	161431170	161433013
chr1	163776372	163776703
chr1	167522859	167523260
chr1	167526686	167527141
chr1	172146880	172147447
chr1	173991322	173991921
chr1	184342248	184342788
chr1	185615295	185615885
chr1	187125834	187126380
chr1	188401428	188402169
chr1	191396712	191397287
chr1	202081743	202082405
chr1	214158080	214158494
chr1	215740127	215740582
chr1	218522233	218522801
chr1	220537321	220537860
chr1	223322229	223322783
chr1	224191435	224192026
chr1	249228814	249229456
chr10	9076206	9077072
chr10	22921790	22922368
chr10	29321185	29321722
chr10	32460014	32460623
chr10	43277862	43278413
chr10	54002823	54003577
chr10	59545329	59545690
chr10	64141617	64141916
chr10	70973315	70973823
chr10	75006789	75007268
chr10	80999796	81000259
chr10	97480406	97480914
chr10	103577937	103578505
chr10	114121811	114122533
chr10	114526355	114526887
chr10	131264814	131265482
chr11	1849758	1850253
chr11	2190201	2190676
chr11	15637583	15638097
chr11	17835060	17835474
chr11	22478474	22478948
chr11	34686592	34686966
chr11	34689643	34690026
chr11	64884812	64885390
chr11	66383652	66384206
chr11	69469367	69470088
chr11	70049280	70049831
chr11	75083378	75083793
chr11	75133237	75133539
chr11	76494879	76495488
chr11	82351081	82351518
chr11	94470426	94471038
chr11	94571081	94571700
chr11	97927662	97928029
chr11	101312449	101312897
chr11	117799764	117800512
chr11	120507822	120508373
chr11	134509817	134510293
chr12	1099750	1100426
chr12	2903998	2904460
chr12	9284767	9285127
chr12	27397165	27397447
chr12	46384282	46385021
chr12	51422278	51422866
chr12	52681677	52682095
chr12	53194306	53194961
chr12	53397913	53398607
chr12	53894913	53895457
chr12	53931744	53932437
chr12	55327964	55328430
chr12	57914028	57914482
chr12	59177823	59178528
chr12	65004368	65005568
chr12	66631274	66632037
chr12	68381380	68382307
chr12	74931437	74932066
chr12	77623701	77624418
chr12	81105522	81106292
chr12	87511130	87511619
chr12	90405025	90405708
chr12	91796620	91797037
chr12	93964657	93965269
chr12	102285058	102285676
chr12	116823602	116824060
chr12	125401568	125402162
chr12	132345317	132345751
chr12	133136441	133136857
chr13	20176079	20176453
chr13	24543757	24544480
chr13	25086603	25087099
chr13	25234213	25235056
chr13	26625732	26626292
chr13	33692418	33693381
chr13	36646051	36646800
chr13	41495393	41496341
chr13	42622043	42623258
chr13	44373472	44374142
chr13	46101848	46102800
chr13	46948490	46948863
chr13	50723169	50723576
chr13	65788591	65788922
chr13	99068566	99069073
chr14	23030027	23030346
chr14	29270164	29270967
chr14	31028306	31028744
chr14	34830174	34831147
chr14	43488618	43489243
chr14	45169426	45169962
chr14	58711457	58711835
chr14	61876293	61876975
chr14	63158702	63159367
chr14	67003668	67004272
chr14	68715237	68715896
chr14	68939588	68940157
chr14	74175565	74176151
chr14	77563937	77564683
chr14	80914441	80914960
chr14	86053360	86054117
chr14	90885470	90885946
chr14	90969737	90970477
chr14	93937345	93937917
chr14	94425860	94426225
chr14	98536456	98537013
chr14	98913094	98913590
chr14	100428646	100429195
chr14	100737554	100738373
chr14	101083507	101083885
chr14	102563691	102564193
chr14	103158067	103158708
chr14	105266977	105267625
chr14	105864555	105865019
chr14	105957420	105957871
chr15	30114434	30114836
chr15	40417100	40417561
chr15	51336443	51337647
chr15	52263477	52264391
chr15	60690003	60690479
chr15	63359969	63360359
chr15	69109967	69110483
chr15	69707339	69707923
chr15	69744940	69745394
chr15	69843600	69844149
chr15	71117435	71117837
chr15	72523206	72523847
chr15	75822816	75823238
chr15	79260971	79261551
chr15	81097100	81097956
chr15	81292850	81293354
chr15	88421237	88421958
chr15	90236759	90237363
chr15	90471639	90472178
chr15	92731353	92731759
chr15	101788310	101788860
chr16	500549	500896
chr16	2478642	2479294
chr16	3550711	3551122
chr16	4674738	4675088
chr16	4986230	4986657
chr16	9353879	9354266
chr16	10688295	10688958
chr16	16855417	16855950
chr16	23218833	23219265
chr16	24740710	24741080
chr16	28565111	28565604
chr16	29321979	29322515
chr16	54210001	54210779
chr16	69579463	69580013
chr16	77356743	77357096
chr16	84763962	84764519
chr17	655292	655643
chr17	5216967	5217337
chr17	26824940	26825558
chr17	26867586	26867950
chr17	31846666	31847175
chr17	41445125	41445595
chr17	43545766	43546224
chr17	48726488	48726975
chr17	54240167	54240791
chr17	57232083	57232645
chr17	57432200	57432850
chr17	60004897	60005485
chr17	61248756	61249458
chr17	62999857	63000279
chr17	65463651	65464293
chr17	72753559	72754006
chr17	79603946	79604357
chr18	3593279	3594061
chr18	9102618	9103094
chr18	19192224	19192551
chr18	20493528	20494233
chr18	46074623	46074978
chr19	2953109	2953582
chr19	4375144	4375502
chr19	35940184	35940545
chr19	39904007	39904332
chr19	42758950	42759353
chr19	43769230	43769828
chr19	46273473	46273984
chr19	46295817	46296369
chr19	47290217	47290890
chr19	49999524	50000168
chr19	59030789	59031343
chr2	8679835	8680465
chr2	14263785	14264407
chr2	19209264	19209659
chr2	20189647	20190136
chr2	31032996	31033555
chr2	38303651	38304323
chr2	42588179	42588522
chr2	48667512	48668020
chr2	55210981	55211628
chr2	64248641	64249271
chr2	65866402	65866876
chr2	70368545	70368963
chr2	71453787	71454282
chr2	85773148	85773827
chr2	86426347	86426840
chr2	95736376	95736736
chr2	99224841	99225415
chr2	100678278	100678804
chr2	120041139	120041672
chr2	121822612	121823069
chr2	156046799	156047203
chr2	164482936	164483456
chr2	169103886	169104247
chr2	171785493	171785857
chr2	174829396	174829826
chr2	178128879	178129454
chr2	191745630	191746298
chr2	192084016	192084649
chr2	198707516	198707999
chr2	202879511	202879905
chr2	205810041	205810560
chr2	213770488	213770984
chr2	218549938	218550303
chr2	223071175	223071637
chr2	224679693	224680320
chr2	226087983	226088384
chr2	226984433	226984967
chr2	237268191	237268807
chr20	3792071	3792792
chr20	17549588	17550104
chr20	19980295	19980622
chr20	21642325	21642865
chr20	30196100	30196683
chr20	33543134	33543684
chr20	39586856	39587811
chr20	39631479	39632392
chr20	39715135	39716182
chr20	43970593	43971203
chr20	46640018	46642193
chr20	47562234	47562792
chr20	50341991	50342639
chr20	55901541	55902051
chr20	62495098	62495745
chr21	32864824	32865322
chr21	40443532	40444095
chr21	41038732	41039097
chr21	46359612	46360069
chr21	46493972	46494346
chr22	34703117	34703600
chr3	5306656	5307358
chr3	6108463	6109037
chr3	15334376	15334792
chr3	15672252	15672853
chr3	23171174	23171702
chr3	27763508	27764045
chr3	31573632	31574166
chr3	39194673	39195167
chr3	43732803	43733164
chr3	53787864	53788322
chr3	65938947	65939496
chr3	86842881	86843345
chr3	101292704	101293215
chr3	106399579	106400015
chr3	127740509	127740968
chr3	129324401	129324724
chr3	158681594	158682142
chr3	170818367	170818709
chr3	172522065	172522626
chr3	175374173	175374734
chr3	176573558	176574397
chr3	177138288	177138813
chr3	177817739	177818326
chr3	182817121	182817644
chr3	186588216	186588688
chr3	193855175	193855890
chr3	195163477	195164023
chr4	37990231	37990902
chr4	48049727	48050093
chr4	55010782	55011231
chr4	79482639	79482926
chr4	85845441	85845933
chr4	86410214	86410874
chr4	87514946	87515755
chr4	91745838	91746380
chr4	92761470	92761889
chr4	119678874	119679464
chr4	141072709	141073286
chr4	143921149	143921497
chr4	151956488	151956899
chr4	154715120	154715491
chr4	168445191	168445639
chr4	184051735	184052154
chr5	38692785	38693262
chr5	42600490	42600911
chr5	53229535	53229903
chr5	65222193	65222553
chr5	65439823	65440607
chr5	67111549	67111918
chr5	67752588	67753125
chr5	70927063	70927441
chr5	79477305	79477996
chr5	81131487	81132070
chr5	91237383	91237791
chr5	92327170	92327622
chr5	100510514	100511074
chr5	103876105	103876568
chr5	106276507	106277104
chr5	118906010	118906518
chr5	149319142	149319558
chr5	149828841	149829432
chr5	154667098	154667688
chr5	170178301	170178761
chr5	172385979	172386615
chr5	176911202	176911698
chr6	6758887	6759296
chr6	12288431	12288959
chr6	13615114	13615703
chr6	13712151	13712512
chr6	17392510	17393103
chr6	23408077	23408554
chr6	27204285	27204833
chr6	31705998	31706456
chr6	32521878	32522505
chr6	33239737	33240057
chr6	34287155	34287751
chr6	34522462	34523070
chr6	39242317	39243019
chr6	42417054	42417644
chr6	42420634	42421324
chr6	44232768	44233406
chr6	45575223	45575965
chr6	56593298	56593807
chr6	72074259	72074617
chr6	76553519	76553893
chr6	80832488	80832777
chr6	89791223	89791631
chr6	109268747	109269203
chr6	139833622	139834125
chr6	139866097	139866688
chr6	144881268	144881686
chr6	158321665	158322032
chr7	12726913	12727411
chr7	16886154	16886665
chr7	20777492	20777964
chr7	26223158	26223894
chr7	26226547	26227061
chr7	34276553	34277322
chr7	34787800	34788403
chr7	36272280	36272972
chr7	39760058	39760548
chr7	39989365	39989985
chr7	42971741	42972148
chr7	52909786	52910396
chr7	64059748	64060198
chr7	69234027	69234498
chr7	71791352	71791763
chr7	75507961	75508482
chr7	75947336	75947836
chr7	77108604	77109114
chr7	79768462	79769094
chr7	81682571	81683178
chr7	83273019	83273804
chr7	108251565	108252002
chr7	123437996	123438465
chr7	143077518	143077994
chr7	143892484	143892901
chr8	12938744	12939254
chr8	17609316	17609871
chr8	29144245	29144604
chr8	29173976	29174684
chr8	30253073	30253480
chr8	70073880	70074416
chr8	74205667	74206077
chr8	91605488	91606340
chr8	91784415	91784889
chr8	93906606	93907170
chr8	95651123	95652012
chr8	95835004	95835525
chr8	100117795	100118437
chr8	102052042	102053174
chr8	103665552	103666540
chr8	108532417	108533418
chr8	109218933	109219569
chr8	116678451	116678935
chr8	125212208	125212905
chr8	125503245	125503859
chr8	129827538	129828357
chr8	130509547	130509955
chr9	36419777	36420137
chr9	68725966	68726706
chr9	72557651	72557979
chr9	83364405	83364830
chr9	84332417	84332977
chr9	90691429	90691747
chr9	91795176	91795536
chr9	92466719	92467278
chr9	97675542	97676214
chr9	97683411	97683859
chr9	98483420	98483873
chr9	108873524	108874214
chr9	109679080	109679627
chr9	114246264	114246742
chr9	117566815	117567247
chr9	118088721	118089233
chr9	122174747	122175212
chr9	128274540	128274954
chr9	136223250	136223622
chr9	139698819	139699235
chr9	139964918	139965319
chrX	8356348	8356812
chrX	11370196	11370795
chrX	12707625	12708097
chrX	12994429	12995045
chrX	13505445	13506477
chrX	13707161	13707807
chrX	13752723	13753237
chrX	18116683	18117149
chrX	18122597	18122954
chrX	18854495	18855409
chrX	38859821	38860152
chrX	39478864	39479285
chrX	44894325	44894699
chrX	53111271	53111731
chrX	67592324	67592779
chrX	71601753	71602177
chrX	114984135	114984700
chrX	114987136	114987677
chrX	121497284	121497700
chrX	130880397	130880820
chrX	153629613	153630198
chrX	153877911	153878274
chr1	46730	47051
chr1	713853	714268
chr1	8077508	8077912
chr1	8242357	8242753
chr1	8763370	8763761
chr1	15303843	15304237
chr1	16533255	16533698
chr1	17851605	17852058
chr1	18238404	18238817
chr1	19811554	19811954
chr1	22378966	22379341
chr1	22952338	22952859
chr1	23880780	23881474
chr1	24283606	24283881
chr1	27019405	27019732
chr1	27334507	27334873
chr1	28837177	28837647
chr1	30805799	30806198
chr1	31538342	31538744
chr1	33225600	33226024
chr1	37999881	38000383
chr1	38455499	38455888
chr1	40772023	40772401
chr1	42327047	42327356
chr1	44115777	44116066
chr1	44249484	44249939
chr1	45987364	45987846
chr1	46318481	46318897
chr1	46598111	46598497
chr1	53573314	53573790
chr1	54355233	54355626
chr1	56855584	56856247
chr1	57021171	57021598
chr1	57045043	57045325
chr1	59085796	59086312
chr1	59247742	59248186
chr1	66084477	66084777
chr1	71340612	71340901
chr1	79720717	79721061
chr1	80596351	80596876
chr1	83568359	83569121
chr1	85961130	85961712
chr1	88153710	88154148
chr1	89347966	89348267
chr1	89357087	89357473
chr1	94245146	94245533
chr1	103255606	103256023
chr1	103361918	103362273
chr1	107963152	107963533
chr1	108507248	108507693
chr1	109076103	109076580
chr1	110239532	110240036
chr1	110274297	110274764
chr1	112297562	112297910
chr1	114470915	114475105
chr1	115081049	115085674
chr1	117113044	117113801
chr1	120322439	120323033
chr1	144344338	144344630
chr1	144395076	144395386
chr1	144519609	144520131
chr1	145218698	145220101
chr1	145455181	145455710
chr1	146555876	146556343
chr1	147189050	147189895
chr1	147986242	147986923
chr1	148176073	148176549
chr1	149205771	149206258
chr1	149592730	149593167
chr1	150534609	150535019
chr1	150878785	150879163
chr1	151254646	151255175
chr1	151712342	151712991
chr1	151735719	151736125
chr1	151962192	151962956
chr1	153930880	153931305
chr1	154155330	154155967
chr1	155102185	155102765
chr1	155621098	155621719
chr1	155658237	155658768
chr1	155903940	155904349
chr1	156182481	156183074
chr1	156441709	156442128
chr1	160231899	160232414
chr1	160919187	160919495
chr1	161053128	161053702
chr1	161417244	161418291
chr1	162556949	162557403
chr1	168366097	168366571
chr1	169479757	169480291
chr1	169860292	169860899
chr1	171224164	171224639
chr1	180521765	180522277
chr1	181088295	181088917
chr1	182070439	182070877
chr1	184336672	184337308
chr1	184559305	184559949
chr1	185614703	185615223
chr1	189650664	189651069
chr1	189743729	189744351
chr1	190338999	190339411
chr1	190532388	190532812
chr1	191678218	191678643
chr1	196330000	196330502
chr1	197222053	197222619
chr1	197752626	197753183
chr1	199984747	199985309
chr1	200265268	200265743
chr1	201469913	201470509
chr1	202101714	202102114
chr1	204380656	204380994
chr1	204412318	204412758
chr1	204485265	204485892
chr1	204810940	204811637
chr1	205091096	205091718
chr1	205621972	205622498
chr1	207198827	207199214
chr1	211500883	211501224
chr1	212208495	212208928
chr1	215718193	215718686
chr1	215740798	215741239
chr1	217536408	217536970
chr1	218198925	218199338
chr1	218521049	218521612
chr1	220905499	220906248
chr1	220959813	220960204
chr1	221888782	221889291
chr1	223292767	223293202
chr1	224391286	224391785
chr1	225799476	225800045
chr1	229249884	229250251
chr1	233217448	233217789
chr1	234860070	234860635
chr1	235530688	235531070
chr1	244485999	244486414
chr1	246580809	246581391
chr10	3872990	3873493
chr10	4775309	4775738
chr10	5530381	5530869
chr10	5727247	5727581
chr10	5855366	5855761
chr10	8091574	8092080
chr10	8623801	8624405
chr10	9112335	9113135
chr10	9139148	9140303
chr10	9247527	9248346
chr10	9343838	9344299
chr10	10655114	10655592
chr10	12827571	12827914
chr10	15503383	15503724
chr10	24831440	24831871
chr10	27443116	27443498
chr10	29189349	29189879
chr10	30080816	30081251
chr10	32444709	32445342
chr10	32940605	32941010
chr10	43142151	43142500
chr10	43849340	43849924
chr10	51555417	51555853
chr10	52384586	52384933
chr10	52528651	52528930
chr10	52528965	52529346
chr10	52811311	52811770
chr10	54643534	54644059
chr10	57899134	57899633
chr10	59846429	59846985
chr10	61931040	61931696
chr10	63169436	63169997
chr10	63429634	63430024
chr10	63659843	63660284
chr10	65446960	65447281
chr10	69644167	69644599
chr10	70748459	70748767
chr10	71198888	71199322
chr10	71206311	71206894
chr10	71218308	71218649
chr10	73068856	73069222
chr10	74033519	74033959
chr10	74486817	74487262
chr10	76635530	76635957
chr10	76661217	76661560
chr10	78922494	78923023
chr10	79366407	79367113
chr10	80218744	80219246
chr10	80922483	80923035
chr10	81107217	81107584
chr10	81212713	81213024
chr10	81528490	81529003
chr10	83658089	83658744
chr10	88280658	88280991
chr10	88998868	88999167
chr10	89453939	89454302
chr10	91608649	91609170
chr10	92671156	92671531
chr10	93882555	93883254
chr10	94559707	94560154
chr10	97889747	97890098
chr10	102133626	102134082
chr10	102289454	102289918
chr10	103139710	103140156
chr10	115925695	115926174
chr10	118766550	118767006
chr10	122756188	122756682
chr10	123260965	123261535
chr10	126713250	126713537
chr10	127143986	127144490
chr10	127525282	127525695
chr10	128593644	128594156
chr10	134211143	134211482
chr10	134385503	134385991
chr10	135513002	135513508
chr11	7618926	7619285
chr11	11157663	11157988
chr11	12408240	12408886
chr11	15671671	15672015
chr11	17008705	17009056
chr11	17834020	17834443
chr11	30416741	30417124
chr11	30460123	30460629
chr11	35411340	35411909
chr11	44212800	44213173
chr11	44322672	44322969
chr11	46255529	46255931
chr11	48063273	48063828
chr11	60648372	60648900
chr11	61100414	61100855
chr11	62494537	62494878
chr11	65210502	65211019
chr11	65244613	65245028
chr11	65248799	65249403
chr11	65479328	65479650
chr11	65637018	65637460
chr11	69707826	69708366
chr11	69966800	69967134
chr11	70606293	70606786
chr11	70994848	70995428
chr11	71456743	71457250
chr11	71524760	71525149
chr11	73587669	73588257
chr11	75680793	75681256
chr11	76493683	76494474
chr11	76632347	76633117
chr11	78128138	78128570
chr11	80432907	80433439
chr11	82393213	82394009
chr11	93719871	93720301
chr11	95878358	95878787
chr11	100227722	100228447
chr11	101980878	101981237
chr11	102337948	102338373
chr11	102964021	102964342
chr11	105082418	105082994
chr11	110176058	110176671
chr11	116960906	116961335
[truncated: 6,921 more rows]
